# Supplementary material for: Tree Age Effects on Fine Root Biomass and Morphology over Chronosequences of Fagus sylvatica, Quercus robur and Alnus glutinosa Stands
Source: PLoS One. 2016 Feb 9;11(2):e0148668. doi: 10.1371/journal.pone.0148668 (PMC4747558; doi:10.1371/journal.pone.0148668)
Supplement: S1 File — Spreadsheet in.csv format with all raw datapoints of measured parameters and meta-data about tree stands, where roots were sampled. (CSV) [file pone.0148668.s003.csv]

Tree.species	Forest.District	Forest.compartment	Tree.stand.age	Tree.stand.mean.DBH..cm..	Tree.stand.density..ind..ha.1.	Tree.stand.basal.area..m2.ha.1.	plot.number	replication.number	soil.depth..cm.	fine.root.biomass..g.m.2.	fine.root.biomass..kg.ha.1.	fine.root.biomass..t.ha.1.	fine.root.diameter..mm.	fine.root.length	root.surface.area	root.volume	root.tips.number.per.m.2	root.tips.density..no.m.1.	specific.root.tips.density..no.g.1.	specific.root.area..m2.g.1.	specific.root.length..m.g.1.	root.tissue.density..g.cm.3.
1	Alder	Trzcianka	194c	4	1.80625	4800	1.828141853	4	9	0-15	36.71587098	367.1587098	0.36715871	0.3076	798.735617	0.771794122	59.36789186	229402.1452	287.2066055	6248.037677	210.2072214	21.75450549	0.618446602
2	Alder	Trzcianka	194c	4	1.80625	4800	1.828141853	4	10	16-30	0.749303489	7.493034894	0.007493035	0.3408	20.11995147	0.021539593	1.729161899	4611.098397	229.1803936	6153.846154	287.4615385	26.85153846	0.433333333
3	Alder	Trzcianka	194c	4	1.80625	4800	1.828141853	4	7	0-15	41.78807922	417.8807922	0.417880792	0.353	673.4612958	0.746853843	65.70815215	145825.9868	216.5320972	3489.655172	178.7241379	16.11611034	0.635964912
4	Alder	Trzcianka	194c	4	1.80625	4800	1.828141853	4	10	0-15	21.96035611	219.6035611	0.219603561	0.3587	372.2245778	0.419431274	37.46517447	82999.77114	222.9830486	3779.527559	190.9947507	16.94984252	0.586153846
5	Alder	Trzcianka	194c	4	1.80625	4800	1.828141853	4	5	16-30	1.383329519	13.83329519	0.013833295	0.3696	51.76246144	0.06009414	5.763872996	14409.68249	278.3809365	10416.66667	434.4166667	37.41875	0.24
6	Alder	Trzcianka	194c	4	1.80625	4800	1.828141853	4	3	0-15	51.35610839	513.5610839	0.513561084	0.3967	715.2453403	0.891377195	88.18725683	210381.3643	294.1387416	4096.520763	173.5679012	13.92717172	0.582352941
7	Alder	Trzcianka	194c	4	1.80625	4800	1.828141853	4	4	0-15	222.9466075	2229.466075	2.229466075	0.4105	2280.878093	3.190436272	355.6309638	556213.7441	243.8594793	2494.829369	143.1031541	10.23060238	0.626904376
8	Alder	Trzcianka	194c	4	1.80625	4800	1.828141853	4	9	16-30	10.83608123	108.3608123	0.108360812	0.4851	197.1734494	0.300470699	36.31239987	38041.56177	192.9345046	3510.638298	277.287234	18.19601064	0.298412698
9	Alder	Trzcianka	194c	4	1.80625	4800	1.828141853	4	2	0-15	39.42489129	394.2489129	0.394248913	0.5219	431.749247	0.707936173	92.22196793	97409.45363	225.6158043	2470.760234	179.5657895	10.95118421	0.4275
10	Alder	Trzcianka	194c	4	1.80625	4800	1.828141853	4	7	16-30	26.97492562	269.7492562	0.269749256	0.5415	329.2249325	0.560069775	76.08312354	74930.34894	227.5962163	2777.777778	207.6260684	12.20485043	0.354545455
11	Alder	Trzcianka	194c	4	1.80625	4800	1.828141853	4	1	16-30	20.74994278	207.4994278	0.207499428	0.5432	358.7722746	0.612278937	82.99977114	94527.51713	263.4749779	4555.555556	295.075	17.29027778	0.25
12	Alder	Trzcianka	194c	4	1.80625	4800	1.828141853	4	4	16-30	2.651381578	26.51381578	0.026513816	0.6478	49.03960783	0.099795697	16.13884439	13833.29519	282.0841316	5217.391304	376.3913043	18.49586957	0.164285714
13	Alder	Trzcianka	194c	4	1.80625	4800	1.828141853	4	8	0-15	157.6419264	1576.419264	1.576419264	0.6545	844.9428577	1.737415765	284.1589387	140062.1138	165.7651905	888.4826325	110.2127971	5.359886654	0.554766734
14	Alder	Trzcianka	194c	4	1.80625	4800	1.828141853	4	5	0-15	1.729161899	17.29161899	0.017291619	0.7386	38.88193445	0.090221904	16.71523169	4034.711097	103.7682706	2333.333333	521.7666667	22.486	0.103448276
15	Alder	Trzcianka	194c	4	1.80625	4800	1.828141853	4	8	16-30	11.75830091	117.5830091	0.117583009	0.7599	64.40724602	0.153757076	29.39575228	19020.78089	295.3205122	1617.647059	130.7647059	5.477598039	0.4
16	Alder	Trzcianka	194c	4	1.80625	4800	1.828141853	4	2	16-30	15.9659282	159.659282	0.159659282	0.7683	112.9108137	0.272533207	52.45124426	36888.78717	326.7073009	2310.469314	170.6967509	7.07198556	0.304395604
17	Alder	Trzcianka	194c	4	1.80625	4800	1.828141853	4	3	16-30	88.30253429	883.0253429	0.883025343	0.8838	245.4706704	0.681589509	150.4370852	32854.07608	133.841147	372.0626632	77.18798956	2.779882507	0.58697318
18	Alder	Trzcianka	194c	4	1.80625	4800	1.828141853	4	6	16-30	26.62909324	266.2909324	0.266290932	1.0004	111.40529	0.350114937	87.61086953	26513.81578	237.9942261	995.6709957	131.478355	4.183593074	0.303947368
19	Alder	Trzcianka	194n	4	0.839716312	4700	0.326359117	5	2	16-30	2.190271738	21.90271738	0.021902717	0.3435	39.82605685	0.042975437	3.458323797	15562.45709	390.7606808	7105.263158	196.2105263	18.18315789	0.633333333
20	Alder	Trzcianka	194n	4	0.839716312	4700	0.326359117	5	6	0-15	22.47910468	224.7910468	0.224791047	0.3908	560.5654682	0.688217963	67.43731405	135451.0154	241.6328209	6025.641026	306.1589744	24.93717949	0.333333333
21	Alder	Trzcianka	194n	4	0.839716312	4700	0.326359117	5	5	16-30	7.781228544	77.81228544	0.077812285	0.4553	87.81548702	0.125623612	14.40968249	24784.65388	282.2355682	3185.185185	161.4444444	11.28555556	0.54
22	Alder	Trzcianka	194n	4	0.839716312	4700	0.326359117	5	4	16-30	11.81593964	118.1593964	0.118159396	0.4806	96.88667035	0.146275569	17.29161899	28242.97768	291.5052977	2390.243902	123.795122	8.199658537	0.683333333
23	Alder	Trzcianka	194n	4	0.839716312	4700	0.326359117	5	10	0-15	50.08805633	500.8805633	0.500880563	0.4975	507.0519421	0.79256712	98.56222823	114124.6853	225.0749397	2278.481013	158.2347526	10.12321059	0.508187135
24	Alder	Trzcianka	194n	4	0.839716312	4700	0.326359117	5	7	16-30	4.092349827	40.92349827	0.040923498	0.5064	33.12786004	0.052704855	6.916647595	9798.584093	295.7807742	2394.366197	128.7887324	8.095070423	0.591666667
25	Alder	Trzcianka	194n	4	0.839716312	4700	0.326359117	5	6	16-30	34.6408767	346.408767	0.346408767	0.5388	196.9140751	0.333295956	44.95820937	57638.72996	292.7100561	1663.893511	96.21464226	5.684442596	0.770512821
26	Alder	Trzcianka	194n	4	0.839716312	4700	0.326359117	5	4	0-15	19.07841962	190.7841962	0.190784196	0.5396	191.5646246	0.324719313	43.80543477	40923.49827	213.627638	2145.015106	170.2024169	10.04090634	0.435526316
27	Alder	Trzcianka	194n	4	0.839716312	4700	0.326359117	5	8	16-30	11.3548298	113.548298	0.113548298	0.549	61.993336	0.106919844	14.40968249	14409.68249	232.4392171	1269.035533	94.16243655	5.45964467	0.788
28	Alder	Trzcianka	194n	4	0.839716312	4700	0.326359117	5	8	0-15	24.55409896	245.5409896	0.24554099	0.5708	193.1393147	0.346310781	49.56930776	43805.43477	226.8074464	1784.037559	141.0399061	7.865868545	0.495348837
29	Alder	Trzcianka	194n	4	0.839716312	4700	0.326359117	5	9	16-30	65.53523596	655.3523596	0.65535236	0.5822	464.3704626	0.849335505	123.3468821	91645.58063	197.3544573	1398.416887	129.5998241	7.085813544	0.531308411
30	Alder	Trzcianka	194n	4	0.839716312	4700	0.326359117	5	3	0-15	32.5082437	325.082437	0.325082437	0.587	215.1792122	0.396836892	58.21511726	40923.49827	190.183326	1258.865248	122.072695	6.619219858	0.558415842
31	Alder	Trzcianka	194n	4	0.839716312	4700	0.326359117	5	1	16-30	64.78593247	647.8593247	0.647859325	0.5895	443.0458617	0.820568015	121.0413329	102596.9393	231.5718263	1583.629893	126.658363	6.8386121	0.535238095
32	Alder	Trzcianka	194n	4	0.839716312	4700	0.326359117	5	9	0-15	78.10047909	781.0047909	0.781004791	0.6232	535.0067262	1.047422529	163.1176058	136603.79	255.3309768	1749.077491	134.1121771	6.850236162	0.478798587
33	Alder	Trzcianka	194n	4	0.839716312	4700	0.326359117	5	5	0-15	65.47759723	654.7759723	0.654775972	0.6726	297.3265065	0.628285212	105.4788758	76659.51084	257.8293867	1170.774648	95.95422535	4.540889085	0.620765027
34	Alder	Trzcianka	194n	4	0.839716312	4700	0.326359117	5	10	16-30	60.17483407	601.7483407	0.601748341	0.7339	385.1921393	0.888166718	163.1176058	78388.67274	203.5053802	1302.681992	147.5977011	6.401216475	0.368904594
35	Alder	Trzcianka	194n	4	0.839716312	4700	0.326359117	5	1	0-15	12.62288186	126.2288186	0.126228819	0.8162	78.30624936	0.200796044	40.92349827	12680.52059	161.9349757	1004.56621	159.0730594	6.203515982	0.308450704
36	Alder	Trzcianka	194n	4	0.839716312	4700	0.326359117	5	7	0-15	25.76451229	257.6451229	0.257645123	0.8483	104.6667461	0.27893687	59.36789186	30548.52688	291.8646849	1185.682327	108.2639821	4.062438479	0.433980583
37	Alder	Trzcianka	194n	4	0.839716312	4700	0.326359117	5	2	0-15	47.32139729	473.2139729	0.473213973	0.8592	162.8461274	0.439581774	94.52751713	33430.46337	205.2886606	706.455542	92.89281364	3.441278928	0.500609756
38	Alder	Trzcianka	194n	4	0.839716312	4700	0.326359117	5	3	16-30	64.15190644	641.5190644	0.641519064	0.917	4.514841717	0.013009061	2.881936498	3458.323797	765.9900421	53.9083558	2.02785265	0.070377358	22.26
39	Alder	Trzcianka	167f	11	5.923511905	3733.33	10.99867661	8	1	16-30	3.227768878	32.27768878	0.032277689	0.2862	74.94072391	0.067379675	4.611098397	27666.59038	369.179652	8571.428571	208.75	23.2175	0.7
40	Alder	Trzcianka	167f	11	5.923511905	3733.33	10.99867661	8	1	0-15	16.08120566	160.8120566	0.160812057	0.3346	500.6863208	0.526287715	43.80543477	121041.3329	241.7508286	7526.88172	327.2688172	31.13487455	0.367105263
41	Alder	Trzcianka	167f	11	5.923511905	3733.33	10.99867661	8	9	0-15	19.19369708	191.9369708	0.191936971	0.3914	304.8990829	0.374905355	36.88878717	81270.60924	266.5492086	4234.234234	195.3273273	15.88537538	0.5203125
42	Alder	Trzcianka	167f	11	5.923511905	3733.33	10.99867661	8	7	0-15	67.78314643	677.8314643	0.677831464	0.392	1124.333344	1.384724376	135.4510154	295110.2974	262.475803	4353.741497	204.287415	16.58721088	0.500425532
43	Alder	Trzcianka	167f	11	5.923511905	3733.33	10.99867661	8	5	16-30	63.92135152	639.2135152	0.639213515	0.3933	943.4295792	1.165558869	114.7010726	250728.4753	265.7627881	3922.45266	182.342651	14.75922453	0.557286432
44	Alder	Trzcianka	167f	11	5.923511905	3733.33	10.99867661	8	4	16-30	50.6068049	506.068049	0.506068049	0.3962	788.5162702	0.981385836	97.40945363	198277.231	251.4561063	3917.995444	193.9236902	15.58123007	0.519526627
45	Alder	Trzcianka	167f	11	5.923511905	3733.33	10.99867661	8	9	16-30	21.15341389	211.5341389	0.211534139	0.4036	392.9093888	0.498177307	50.14569506	118735.7837	302.1963513	5613.079019	235.506812	18.57427793	0.42183908
46	Alder	Trzcianka	167f	11	5.923511905	3733.33	10.99867661	8	8	16-30	23.92007293	239.2007293	0.239200729	0.405	772.2955788	0.982671179	99.71500282	209228.5897	270.9177619	8746.987952	410.8144578	32.28650602	0.239884393
47	Alder	Trzcianka	167f	11	5.923511905	3733.33	10.99867661	8	10	16-30	3.977072367	39.77072367	0.039770724	0.4445	151.8273314	0.212029832	23.63187928	36888.78717	242.9653926	9275.362319	533.1304348	38.17565217	0.168292683
48	Alder	Trzcianka	167f	11	5.923511905	3733.33	10.99867661	8	7	16-30	5.706234266	57.06234266	0.057062343	0.4582	84.39751034	0.121496679	13.83329519	20749.94278	245.8596551	3636.363636	212.9191919	14.79040404	0.4125
49	Alder	Trzcianka	167f	11	5.923511905	3733.33	10.99867661	8	10	0-15	28.01242276	280.1242276	0.280124228	0.4676	280.7830383	0.412503099	48.41653316	76659.51084	273.0204478	2736.625514	147.2572016	10.02351852	0.578571429
50	Alder	Trzcianka	167f	11	5.923511905	3733.33	10.99867661	8	8	0-15	141.3878046	1413.878046	1.413878046	0.4706	3067.306688	4.534536872	533.7346394	734893.8069	239.589282	5197.717081	320.7162658	21.69428047	0.264902808
51	Alder	Trzcianka	167f	11	5.923511905	3733.33	10.99867661	8	6	16-30	19.30897454	193.0897454	0.193089745	0.4896	187.3080044	0.288101428	35.15962527	50722.08236	270.7950605	2626.865672	149.2059701	9.700567164	0.549180328
52	Alder	Trzcianka	167f	11	5.923511905	3733.33	10.99867661	8	2	0-15	10.25969393	102.5969393	0.102596939	0.4902	191.5888328	0.295046895	36.31239987	44958.20937	234.6598635	4382.022472	287.5786517	18.67393258	0.282539683
53	Alder	Trzcianka	167f	11	5.923511905	3733.33	10.99867661	8	2	16-30	0.46110984	4.611098397	0.004611098	0.4926	28.37554676	0.043914948	5.187485696	6916.647595	243.7538087	15000	952.375	61.5375	0.088888889
54	Alder	Trzcianka	167f	11	5.923511905	3733.33	10.99867661	8	4	0-15	232.0535268	2320.535268	2.320535268	0.5007	3106.078533	4.885781528	611.5469248	754490.9751	242.9078876	3251.36612	210.5454545	13.38518132	0.379453346
55	Alder	Trzcianka	167f	11	5.923511905	3733.33	10.99867661	8	5	0-15	156.4891518	1564.891518	1.564891518	0.5279	1315.270283	2.181182111	287.6172625	330269.9226	251.1042232	2110.497238	139.3823204	8.404865562	0.544088176
56	Alder	Trzcianka	167f	11	5.923511905	3733.33	10.99867661	8	3	16-30	4.207627287	42.07627287	0.042076273	0.5407	40.31195134	0.068474811	9.222196793	13256.90789	328.8580048	3150.684932	162.739726	9.580684932	0.45625
57	Alder	Trzcianka	167f	11	5.923511905	3733.33	10.99867661	8	3	0-15	26.80200943	268.0200943	0.268020094	0.6223	165.1545585	0.322897929	50.14569506	46110.98397	279.1989781	1720.430108	120.4752688	6.162021505	0.534482759
58	Alder	Trzcianka	167f	11	5.923511905	3733.33	10.99867661	8	6	0-15	100.1761127	1001.761127	1.001761127	0.6431	897.7036219	1.813706388	291.6519736	183291.1613	204.1778119	1829.689298	181.0517837	8.961254315	0.343478261
59	Alder	Trzcianka	176Ah	12	7.472946176	3137.78	16.00968357	3	10	16-30	0.922219679	9.222196793	0.009222197	0.2972	39.39203721	0.036785037	2.881936498	15562.45709	395.0660638	16875	398.875	42.714375	0.32
60	Alder	Trzcianka	176Ah	12	7.472946176	3137.78	16.00968357	3	6	0-15	41.73044049	417.3044049	0.417304405	0.323	1193.192029	1.210787981	97.98584093	240353.5039	201.4374032	5759.668508	290.1450276	28.5928453	0.425882353
61	Alder	Trzcianka	176Ah	12	7.472946176	3137.78	16.00968357	3	9	16-30	3.054852688	30.54852688	0.030548527	0.354	67.33702266	0.074895766	6.916647595	14986.06979	222.5531988	4905.660377	245.1698113	22.04264151	0.441666667
62	Alder	Trzcianka	176Ah	12	7.472946176	3137.78	16.00968357	3	3	16-30	3.400685067	34.00685067	0.034006851	0.3549	56.58336481	0.06308559	5.763872996	12104.13329	213.9168169	3559.322034	185.5084746	16.63881356	0.59
63	Alder	Trzcianka	176Ah	12	7.472946176	3137.78	16.00968357	3	8	16-30	5.014569506	50.14569506	0.050145695	0.3732	157.9860296	0.185216295	17.29161899	31124.91418	197.0105474	6206.896552	369.3563218	31.5054023	0.29
64	Alder	Trzcianka	176Ah	12	7.472946176	3137.78	16.00968357	3	5	0-15	21.96035611	219.6035611	0.219603561	0.3786	508.2346889	0.604468889	57.06234266	121041.3329	238.1603136	5511.811024	275.2545932	23.14328084	0.384848485
65	Alder	Trzcianka	176Ah	12	7.472946176	3137.78	16.00968357	3	4	16-30	4.611098397	46.11098397	0.046110984	0.3946	126.7320047	0.157105886	15.56245709	25361.04118	200.1155212	5500	340.7125	27.484125	0.296296296
66	Alder	Trzcianka	176Ah	12	7.472946176	3137.78	16.00968357	3	2	0-15	99.19625425	991.9625425	0.991962543	0.4539	1200.111559	1.711270837	194.24252	304332.4942	253.5868369	3067.98373	172.5136549	12.09835561	0.510682493
67	Alder	Trzcianka	176Ah	12	7.472946176	3137.78	16.00968357	3	10	0-15	30.72144307	307.2144307	0.307214431	0.4555	523.6392158	0.749263142	85.30532034	121041.3329	231.1540642	3939.962477	243.8893058	17.04474672	0.360135135
68	Alder	Trzcianka	176Ah	12	7.472946176	3137.78	16.00968357	3	4	0-15	109.2253933	1092.253933	1.092253933	0.4862	1002.311577	1.530994181	186.1730978	255339.5737	254.750698	2337.730871	140.1683377	9.176543536	0.586687307
69	Alder	Trzcianka	176Ah	12	7.472946176	3137.78	16.00968357	3	1	0-15	6.455537755	64.55537755	0.064555378	0.4949	561.2231261	0.872552386	107.784425	137180.1773	244.430728	21250	1351.633929	86.93669643	0.059893048
70	Alder	Trzcianka	176Ah	12	7.472946176	3137.78	16.00968357	3	3	0-15	47.20611983	472.0611983	0.472061198	0.495	453.6721379	0.705486527	87.03448223	126805.2059	279.5084716	2686.202686	149.4481074	9.61045177	0.542384106
71	Alder	Trzcianka	176Ah	12	7.472946176	3137.78	16.00968357	3	7	16-30	5.302763156	53.02763156	0.053027632	0.5011	97.9506813	0.154189367	19.59716819	28819.36498	294.2232213	5434.782609	290.7717391	18.47163043	0.270588235
72	Alder	Trzcianka	176Ah	12	7.472946176	3137.78	16.00968357	3	2	16-30	7.954144734	79.54144734	0.079541447	0.5047	87.35668273	0.138505868	17.29161899	25937.42848	296.9140731	3260.869565	174.1304348	10.98253623	0.46
73	Alder	Trzcianka	176Ah	12	7.472946176	3137.78	16.00968357	3	8	0-15	90.14697365	901.4697365	0.901469737	0.5103	770.2038693	1.234857914	157.3537328	171187.028	222.2619683	1898.976982	136.9827366	8.543868286	0.572893773
74	Alder	Trzcianka	176Ah	12	7.472946176	3137.78	16.00968357	3	7	0-15	138.5635068	1385.635068	1.385635068	0.5285	1661.984535	2.759696279	364.8531606	341797.6686	205.6563472	2466.72213	199.1647255	11.99438852	0.379778831
75	Alder	Trzcianka	176Ah	12	7.472946176	3137.78	16.00968357	3	9	0-15	80.8094994	808.094994	0.808094994	0.5529	704.3712175	1.223382043	168.8814788	144096.8249	204.5751179	1783.166904	151.3908702	8.716440799	0.478498294
76	Alder	Trzcianka	176Ah	12	7.472946176	3137.78	16.00968357	3	5	16-30	5.533318076	55.33318076	0.055333181	0.5601	62.45214029	0.109899766	15.56245709	21326.33008	341.4827736	3854.166667	198.6145833	11.2865625	0.355555556
77	Alder	Trzcianka	176Ah	12	7.472946176	3137.78	16.00968357	3	6	16-30	152.4544407	1524.544407	1.524544407	0.5717	689.3522936	1.238137558	176.950901	138909.3392	201.5070385	911.1531191	81.21361059	4.521693762	0.861563518
78	Alder	Trzcianka	176Ah	12	7.472946176	3137.78	16.00968357	3	1	16-30	36.19712241	361.9712241	0.361971224	0.6536	249.7503461	0.512834836	83.57615844	57638.72996	230.7853857	1592.356688	141.6783439	6.899729299	0.433103448
79	Alder	Trzcianka	219k	23	14.74	1416	26.11743889	10	6	16-30	2.305549198	23.05549198	0.023055492	0.3021	39.71250855	0.037689966	2.881936498	14986.06979	377.3639675	6500	163.475	17.22475	0.8
80	Alder	Trzcianka	219k	23	14.74	1416	26.11743889	10	1	0-15	53.02763156	530.2763156	0.530276316	0.3177	1080.901408	1.078680012	85.88170763	307214.4307	284.220585	5793.478261	203.4184783	20.38373913	0.617449664
81	Alder	Trzcianka	219k	23	14.74	1416	26.11743889	10	9	0-15	49.16583665	491.6583665	0.491658367	0.387	850.1799127	1.033698747	100.2913901	211534.1389	248.811029	4302.461899	210.2473623	17.29208675	0.490229885
82	Alder	Trzcianka	219k	23	14.74	1416	26.11743889	10	9	16-30	27.09020308	270.9020308	0.270902031	0.3875	571.8390274	0.696091414	67.43731405	174645.3518	305.4099902	6446.808511	256.9531915	21.10870213	0.401709402
83	Alder	Trzcianka	219k	23	14.74	1416	26.11743889	10	2	16-30	34.23740559	342.3740559	0.342374056	0.4085	509.9419481	0.65435521	66.86092675	182714.774	358.3050476	5336.700337	191.1228956	14.89429293	0.512068966
84	Alder	Trzcianka	219k	23	14.74	1416	26.11743889	10	3	16-30	14.69787614	146.9787614	0.146978761	0.409	203.5730776	0.26157032	26.51381578	68590.08865	336.9310396	4666.666667	177.9647059	13.8505098	0.554347826
85	Alder	Trzcianka	219k	23	14.74	1416	26.11743889	10	8	16-30	48.01306205	480.1306205	0.480130621	0.4267	627.7238108	0.841479346	89.91641873	191936.9708	305.7665927	3997.59904	175.2605042	13.07402161	0.533974359
86	Alder	Trzcianka	219k	23	14.74	1416	26.11743889	10	7	16-30	84.67129431	846.7129431	0.846712943	0.4321	1090.974929	1.481061749	160.2356693	285311.7133	261.519954	3369.63921	174.9189925	12.88482641	0.528417266
87	Alder	Trzcianka	219k	23	14.74	1416	26.11743889	10	6	0-15	151.5898598	1515.898598	1.515898598	0.4326	1716.631815	2.333014053	252.4576372	423644.6652	246.7883104	2794.676806	153.9030418	11.32418631	0.600456621
88	Alder	Trzcianka	219k	23	14.74	1416	26.11743889	10	4	0-15	45.88042905	458.8042905	0.45880429	0.4441	605.0251025	0.844182603	93.95112983	157353.7328	260.0780234	3429.648241	183.9962312	13.18699749	0.488343558
89	Alder	Trzcianka	219k	23	14.74	1416	26.11743889	10	10	0-15	81.78935781	817.8935781	0.817893578	0.446	836.8388522	1.172544684	130.839917	201159.1675	240.3798139	2459.478506	143.3615222	10.23163495	0.625110132
90	Alder	Trzcianka	219k	23	14.74	1416	26.11743889	10	5	0-15	157.9301201	1579.301201	1.579301201	0.459	1804.682468	2.602060117	298.5686212	425373.8271	235.705635	2693.430657	164.760219	11.42709489	0.528957529
91	Alder	Trzcianka	219k	23	14.74	1416	26.11743889	10	3	0-15	70.49216674	704.9216674	0.704921667	0.4602	721.1216088	1.042465598	119.8885583	175221.7391	242.9850069	2485.690924	147.8838921	10.22981194	0.587980769
92	Alder	Trzcianka	219k	23	14.74	1416	26.11743889	10	1	16-30	28.53117133	285.3117133	0.285311713	0.4627	292.1113543	0.424647579	48.99292046	72624.79974	248.6202562	2545.454545	148.8363636	10.23832323	0.582352941
93	Alder	Trzcianka	219k	23	14.74	1416	26.11743889	10	5	16-30	102.4816619	1024.816619	1.024816619	0.4733	1759.437218	2.616383341	309.5199799	529699.9283	301.0621367	5168.728909	255.3025872	17.16831271	0.331098696
94	Alder	Trzcianka	219k	23	14.74	1416	26.11743889	10	10	16-30	46.34153888	463.4153888	0.463415389	0.4867	802.3991347	1.226921061	149.2843106	217874.3992	271.5287066	4701.492537	264.7562189	17.3149005	0.31042471
95	Alder	Trzcianka	219k	23	14.74	1416	26.11743889	10	4	16-30	13.19926916	131.9926916	0.131992692	0.4968	178.7417363	0.278965689	34.58323797	53027.63156	296.6717939	4017.467249	211.349345	13.54179039	0.381666667
96	Alder	Trzcianka	219k	23	14.74	1416	26.11743889	10	2	0-15	39.2519751	392.519751	0.392519751	0.5028	527.6549062	0.833519438	104.9024885	115277.4599	218.4713125	2936.857562	212.3509545	13.44276065	0.374175824
97	Alder	Trzcianka	219k	23	14.74	1416	26.11743889	10	8	0-15	46.62973253	466.2973253	0.466297325	0.5104	769.9133701	1.234500554	157.3537328	182138.3867	236.5699749	3906.05686	264.7453646	16.51121137	0.296336996
98	Alder	Trzcianka	196b	31	17.06578947	985	24.57838168	9	1	16-30	48.877643	488.77643	0.48877643	0.3483	819.5875804	0.896703014	77.81228544	183291.1613	223.6382855	3750	183.4587264	16.76814858	0.628148148
99	Alder	Trzcianka	196b	31	17.06578947	985	24.57838168	9	2	16-30	54.41096108	544.1096108	0.544109611	0.3604	786.5922894	0.890512614	80.11783464	226520.2087	287.9766453	4163.135593	163.6641949	14.45650424	0.679136691
100	Alder	Trzcianka	196b	31	17.06578947	985	24.57838168	9	8	16-30	2.190271738	21.90271738	0.021902717	0.3697	75.43238228	0.087616633	8.069422194	10374.97139	137.5400203	4736.842105	400.0263158	34.43973684	0.271428571
101	Alder	Trzcianka	196b	31	17.06578947	985	24.57838168	9	1	0-15	79.6567248	796.567248	0.796567248	0.378	1281.613876	1.521881498	144.0968249	257068.7356	200.5820477	3227.206946	191.0549928	16.08921129	0.5528
102	Alder	Trzcianka	196b	31	17.06578947	985	24.57838168	9	9	0-15	56.19776171	561.9776171	0.561977617	0.4007	957.796609	1.205842578	121.0413329	194242.52	202.8014279	3456.410256	214.5712821	17.04332308	0.464285714
103	Alder	Trzcianka	196b	31	17.06578947	985	24.57838168	9	9	16-30	76.71714957	767.1714957	0.767171496	0.4053	1011.710724	1.288191031	130.2635297	224214.6595	221.6193366	2922.614576	167.9143501	13.1875432	0.588938053
104	Alder	Trzcianka	196b	31	17.06578947	985	24.57838168	9	5	16-30	105.4788758	1054.788758	1.054788758	0.4215	1105.546577	1.463983394	154.4717963	310096.3672	280.4914544	2939.89071	138.7939891	10.48121311	0.682835821
105	Alder	Trzcianka	196b	31	17.06578947	985	24.57838168	9	5	0-15	130.0329748	1300.329748	1.300329748	0.423	1639.279487	2.17839816	230.5549198	353901.8019	215.8886296	2721.631206	167.5265957	12.6066445	0.564
106	Alder	Trzcianka	196b	31	17.06578947	985	24.57838168	9	6	16-30	54.98734838	549.8734838	0.549873484	0.4334	1070.648055	1.457735355	157.9301201	291075.5863	271.8685986	5293.501048	265.1037736	19.47080713	0.348175182
107	Alder	Trzcianka	196b	31	17.06578947	985	24.57838168	9	6	0-15	224.963963	2249.63963	2.24963963	0.4538	3592.957496	5.122215598	580.998398	703768.8928	195.8745389	3128.362798	227.6904945	15.97125801	0.387202381
108	Alder	Trzcianka	196b	31	17.06578947	985	24.57838168	9	3	16-30	73.43174196	734.3174196	0.73431742	0.4539	894.9369629	1.27625405	144.6732122	220756.3357	246.6724975	3006.279435	173.8014129	12.18733124	0.507569721
109	Alder	Trzcianka	196b	31	17.06578947	985	24.57838168	9	10	0-15	134.6440732	1346.440732	1.346440732	0.4655	1310.266088	1.915951731	223.0618849	255339.5737	194.8761217	1896.40411	142.2975171	9.731331336	0.603617571
110	Alder	Trzcianka	196b	31	17.06578947	985	24.57838168	9	7	16-30	80.11783464	801.1783464	0.801178346	0.4926	708.4116925	1.096311699	134.8746281	156777.3455	221.3082409	1956.834532	136.8374101	8.842122302	0.594017094
111	Alder	Trzcianka	196b	31	17.06578947	985	24.57838168	9	7	0-15	56.31303917	563.1303917	0.563130392	0.5063	633.8565717	1.008159026	127.3815932	133145.4662	210.0561423	2364.380757	179.0276356	11.25594678	0.442081448
112	Alder	Trzcianka	196b	31	17.06578947	985	24.57838168	9	4	16-30	116.9489831	1169.489831	1.169489831	0.5122	1010.957962	1.626657181	208.0758151	216721.6246	214.3725384	1853.129621	139.0911779	8.644435683	0.562049861
113	Alder	Trzcianka	196b	31	17.06578947	985	24.57838168	9	2	0-15	675.3529989	6753.529989	6.753529989	0.5132	876.4176389	1.41296159	181.5619994	172916.1899	197.2988472	256.038235	20.92182299	1.297717846	3.71968254
114	Alder	Trzcianka	196b	31	17.06578947	985	24.57838168	9	10	16-30	64.2671839	642.671839	0.642671839	0.5257	548.391592	0.905683128	119.312171	116430.2345	212.3122167	1811.659193	140.9246637	8.532995516	0.538647343
115	Alder	Trzcianka	196b	31	17.06578947	985	24.57838168	9	4	0-15	165.6537099	1656.537099	1.656537099	0.6285	1483.368451	2.928854424	459.9570651	243811.8277	164.363633	1471.816284	176.8058455	8.954634656	0.360150376
116	Alder	Trzcianka	196b	31	17.06578947	985	24.57838168	9	8	0-15	5.763872996	57.63872996	0.05763873	0.7467	31.40561479	0.073673825	13.83329519	9222.196793	293.6480261	1600	127.82	5.4487	0.416666667
117	Alder	Trzcianka	196b	31	17.06578947	985	24.57838168	9	3	0-15	238.624342	2386.24342	2.38624342	0.7713	1346.240149	3.26204663	628.8385438	266290.9324	197.8034399	1115.942029	136.7021739	5.641671498	0.379468378
118	Alder	Trzcianka	161b	36	18.40972763	1028	29.25612243	7	3	16-30	4.207627287	42.07627287	0.042076273	0.412	145.6438484	0.188490175	19.59716819	36312.39987	249.3232654	8630.136986	447.9726027	34.61424658	0.214705882
119	Alder	Trzcianka	161b	36	18.40972763	1028	29.25612243	7	4	16-30	154.5870737	1545.870737	1.545870737	0.4146	1840.81907	2.397707764	248.4229261	464568.1634	252.3703557	3005.219985	155.1040268	11.90797539	0.622273782
120	Alder	Trzcianka	161b	36	18.40972763	1028	29.25612243	7	5	16-30	20.51938786	205.1938786	0.205193879	0.4402	367.6267363	0.508402418	55.90956806	86458.09493	235.1790183	4213.483146	247.7668539	17.91606742	0.367010309
121	Alder	Trzcianka	161b	36	18.40972763	1028	29.25612243	7	1	16-30	43.92071223	439.2071223	0.439207122	0.4521	753.806227	1.070593298	121.0413329	175798.1264	233.2139482	4002.624672	243.7559055	17.16288714	0.362857143
122	Alder	Trzcianka	161b	36	18.40972763	1028	29.25612243	7	9	0-15	84.03726828	840.3726828	0.840372683	0.4566	1210.52169	1.736424379	198.277231	217874.3992	179.9838872	2592.592593	206.6255144	14.40458162	0.423837209
123	Alder	Trzcianka	161b	36	18.40972763	1028	29.25612243	7	9	16-30	51.93249569	519.3249569	0.519324957	0.4658	644.8056248	0.943597884	110.0899742	134298.2408	208.2770926	2586.015538	181.6970033	12.41622642	0.471727749
124	Alder	Trzcianka	161b	36	18.40972763	1028	29.25612243	7	8	0-15	88.36017302	883.6017302	0.88360173	0.4699	1244.323347	1.836957851	215.56885	242082.6658	194.5496454	2739.726027	207.8943249	14.08240052	0.409893048
125	Alder	Trzcianka	161b	36	18.40972763	1028	29.25612243	7	10	16-30	11.06663615	110.6663615	0.110666362	0.47	192.9283569	0.28484484	33.43046337	44381.82207	230.043021	4010.416667	257.390625	17.43333333	0.331034483
126	Alder	Trzcianka	161b	36	18.40972763	1028	29.25612243	7	1	0-15	310.6727545	3106.727545	3.106727545	0.4799	3291.528264	5.093061929	628.2621565	615005.2486	186.8448937	1979.591837	163.9365492	10.59484045	0.494495413
127	Alder	Trzcianka	161b	36	18.40972763	1028	29.25612243	7	6	16-30	21.26869135	212.6869135	0.212686914	0.4855	363.8341079	0.554951456	67.43731405	96833.06633	266.146203	4552.845528	260.9241192	17.10655827	0.315384615
128	Alder	Trzcianka	161b	36	18.40972763	1028	29.25612243	7	4	0-15	95.44973681	954.4973681	0.954497368	0.4861	867.0674842	1.32402503	160.8120566	202311.9421	233.328946	2119.565217	138.714372	9.084021739	0.593548387
129	Alder	Trzcianka	161b	36	18.40972763	1028	29.25612243	7	5	0-15	116.4302345	1164.302345	1.164302345	0.4998	1350.454693	2.120442417	265.1381578	259950.6721	192.4912205	2232.673267	182.1212871	11.59883168	0.439130435
130	Alder	Trzcianka	161b	36	18.40972763	1028	29.25612243	7	2	0-15	125.076044	1250.76044	1.25076044	0.5014	1228.534946	1.93505897	242.6590531	281853.3895	229.4223623	2253.456221	154.7105991	9.822304147	0.51543943
131	Alder	Trzcianka	161b	36	18.40972763	1028	29.25612243	7	7	0-15	130.4940846	1304.940846	1.304940846	0.5033	1530.594745	2.419990897	304.3324942	341221.2813	222.933786	2614.840989	185.4483216	11.72922703	0.428787879
132	Alder	Trzcianka	161b	36	18.40972763	1028	29.25612243	7	7	16-30	42.65266017	426.5266017	0.426526602	0.5081	512.7224404	0.818510312	103.7497139	120464.9456	234.9515764	2824.324324	191.9013514	12.02087838	0.411111111
133	Alder	Trzcianka	161b	36	18.40972763	1028	29.25612243	7	6	0-15	86.28517874	862.8517874	0.862851787	0.5105	725.0283619	1.162751863	148.131536	137756.5646	190.0016218	1596.526386	134.756847	8.402698731	0.582490272
134	Alder	Trzcianka	161b	36	18.40972763	1028	29.25612243	7	3	0-15	107.3809539	1073.809539	1.073809539	0.5432	1479.085317	2.524195956	342.9504432	310096.3672	209.6541447	2887.815352	235.0692432	13.7741868	0.313109244
135	Alder	Trzcianka	161b	36	18.40972763	1028	29.25612243	7	8	16-30	5.994427915	59.94427915	0.059944279	0.5552	97.71666806	0.170426197	23.63187928	18444.39359	188.7538119	3076.923077	284.3076923	16.30125	0.253658537
136	Alder	Trzcianka	161b	36	18.40972763	1028	29.25612243	7	10	0-15	44.72765445	447.2765445	0.447276544	0.5579	581.0935019	1.018557053	141.7912757	138909.3392	239.0481717	3105.670103	227.7242268	12.99181701	0.315447154
137	Alder	Trzcianka	161b	36	18.40972763	1028	29.25612243	7	2	16-30	37.98392304	379.8392304	0.37983923	0.6088	437.4969811	0.836747207	127.3815932	96833.06633	221.3342503	2549.317147	220.2898331	11.51795144	0.298190045
138	Alder	Trzcianka	172g	40	18.875	865.45	26.37246081	12	4	0-15	237.4715674	2374.715674	2.374715674	0.36845	3160.607077	3.843771276	372.3461955	781581.1782	247.2883086	3291.262136	161.8623786	13.30941262	0.637770898
139	Alder	Trzcianka	172g	40	18.875	865.45	26.37246081	12	4	16-30	70.43452801	704.3452801	0.70434528	0.4232	933.3404959	1.240990675	131.4163043	266867.3197	285.9270769	3788.870704	176.190671	13.2511784	0.535964912
140	Alder	Trzcianka	172g	40	18.875	865.45	26.37246081	12	10	0-15	42.19155033	421.9155033	0.421915503	0.4298	568.9092507	0.768116771	82.42338384	163117.6058	286.719904	3866.120219	182.0546448	13.48396175	0.511888112
141	Alder	Trzcianka	172g	40	18.875	865.45	26.37246081	12	7	0-15	233.4368563	2334.368563	2.334368563	0.4307	359.3872799	0.486234562	52.45124426	78965.06004	219.7213548	338.2716049	20.82938272	1.539548148	4.450549451
142	Alder	Trzcianka	172g	40	18.875	865.45	26.37246081	12	3	16-30	29.22283609	292.2283609	0.292228361	0.455	291.9505422	0.417333224	47.26375856	74353.96164	254.6799916	2544.378698	142.8106509	9.990493097	0.618292683
143	Alder	Trzcianka	172g	40	18.875	865.45	26.37246081	12	3	0-15	55.90956806	559.0956806	0.559095681	0.4808	834.5367614	1.260559024	151.5898598	170034.2534	203.7468704	3041.237113	225.4639175	14.92654639	0.368821293
144	Alder	Trzcianka	172g	40	18.875	865.45	26.37246081	12	8	0-15	33.43046337	334.3046337	0.334304634	0.4923	401.904489	0.621633703	76.65951084	112971.9107	281.0914379	3379.310345	185.9482759	12.02210345	0.436090226
145	Alder	Trzcianka	172g	40	18.875	865.45	26.37246081	12	2	16-30	27.14784181	271.4784181	0.271478418	0.4997	354.4920225	0.556496174	69.74286325	75506.73624	212.9998179	2781.316348	204.9872611	13.05783439	0.389256198
146	Alder	Trzcianka	172g	40	18.875	865.45	26.37246081	12	10	16-30	27.55131292	275.5131292	0.275513129	0.5056	330.352346	0.524719942	66.28453945	97985.84093	296.6100956	3556.485356	190.4518828	11.99043933	0.415652174
147	Alder	Trzcianka	172g	40	18.875	865.45	26.37246081	12	7	16-30	27.95478403	279.5478403	0.27954784	0.5065	334.8643058	0.532858531	67.43731405	77812.28544	232.3696019	2783.505155	190.614433	11.97878351	0.414529915
148	Alder	Trzcianka	172g	40	18.875	865.45	26.37246081	12	6	0-15	80.29075083	802.9075083	0.802907508	0.5079	803.7945683	1.282657713	163.1176058	175221.7391	217.9931863	2182.340273	159.7516152	10.0110481	0.492226148
149	Alder	Trzcianka	172g	40	18.875	865.45	26.37246081	12	1	0-15	197.3550114	1973.550114	1.973550114	0.52125	2451.032811	3.934148805	502.6097252	570047.0393	232.574218	2888.434579	199.34375	12.41941005	0.39266055
150	Alder	Trzcianka	172g	40	18.875	865.45	26.37246081	12	5	0-15	25.93742848	259.3742848	0.259374285	0.5401	378.560227	0.642343298	86.45809493	91645.58063	242.089829	3533.333333	247.6511111	14.59513333	0.3
151	Alder	Trzcianka	172g	40	18.875	865.45	26.37246081	12	9	16-30	20.74994278	207.4994278	0.207499428	0.5501	208.0147181	0.359475467	49.56930776	61673.44105	296.4859488	2972.222222	173.2416667	10.02483333	0.418604651
152	Alder	Trzcianka	172g	40	18.875	865.45	26.37246081	12	6	16-30	19.59716819	195.9716819	0.195971682	0.5521	429.5687738	0.74510739	102.5969393	96256.67903	224.0774583	4911.764706	380.2117647	21.91994118	0.191011236
153	Alder	Trzcianka	172g	40	18.875	865.45	26.37246081	12	2	0-15	63.1144093	631.144093	0.631144093	0.5611	1162.626211	2.049281641	287.6172625	218450.7865	187.8942557	3461.187215	324.6931507	18.42093151	0.219438878
154	Alder	Trzcianka	172g	40	18.875	865.45	26.37246081	12	5	16-30	104.3261012	1043.261012	1.043261012	0.5624	971.2425719	1.716043324	241.5062785	240929.8912	248.0635612	2309.392265	164.4883978	9.309679558	0.431980907
155	Alder	Trzcianka	172g	40	18.875	865.45	26.37246081	12	1	16-30	43.17140874	431.7140874	0.431714087	0.6565	536.3767988	1.106323547	181.5619994	115277.4599	214.9188037	2670.226969	256.2630174	12.42435247	0.237777778
156	Alder	Trzcianka	172g	40	18.875	865.45	26.37246081	12	8	16-30	34.87143162	348.7143162	0.348714316	0.6768	349.9420212	0.744098712	125.6524313	74930.34894	214.1221814	2148.760331	213.3834711	10.03520661	0.277522936
157	Alder	Trzcianka	172g	40	18.875	865.45	26.37246081	12	9	0-15	79.48380861	794.8380861	0.794838086	0.854	314.1253144	0.842747398	179.8328375	82423.38384	262.3901356	1036.983321	106.0275562	3.952066715	0.441987179
158	Alder	Trzcianka	170f	42	22.482	349	14.36773255	15	4	16-30	109.1101158	1091.101158	1.091101158	0.3568	1625.073269	1.821666296	162.5412185	473213.9729	291.1954691	4337.031167	166.9566825	14.89388273	0.671276596
159	Alder	Trzcianka	170f	42	22.482	349	14.36773255	15	10	0-15	75.6220137	756.220137	0.756220137	0.3595	1268.49069	1.432466536	128.5343678	352749.0273	278.0856258	4664.634146	189.4245427	16.77409299	0.588340807
160	Alder	Trzcianka	170f	42	22.482	349	14.36773255	15	3	0-15	14.92843106	149.2843106	0.149284311	0.3633	334.5075221	0.381747072	34.58323797	92221.96793	275.6947508	6177.606178	255.7181467	22.40741313	0.431666667
161	Alder	Trzcianka	170f	42	22.482	349	14.36773255	15	7	16-30	84.21018447	842.1018447	0.842101845	0.4182	1037.587632	1.363167491	142.367663	229402.1452	221.091827	2724.161533	161.8767967	12.32140315	0.591497976
162	Alder	Trzcianka	170f	42	22.482	349	14.36773255	15	7	0-15	119.1968935	1191.968935	1.191968935	0.4283	1526.335243	2.053812045	220.1799484	291651.9736	191.0798922	2446.808511	172.3041586	12.80515957	0.541361257
163	Alder	Trzcianka	170f	42	22.482	349	14.36773255	15	5	0-15	62.19218962	621.9218962	0.621921896	0.4449	581.1822655	0.812366024	90.49280603	126228.8186	217.19317	2029.65709	130.6218721	9.344939759	0.687261146
164	Alder	Trzcianka	170f	42	22.482	349	14.36773255	15	1	0-15	49.85750141	498.5750141	0.498575014	0.4487	981.5276269	1.38373299	155.0481836	213839.6881	217.8641561	4289.017341	277.5375723	19.68665896	0.321561338
165	Alder	Trzcianka	170f	42	22.482	349	14.36773255	15	3	16-30	182.5994965	1825.994965	1.825994965	0.4603	2150.756354	3.11020316	357.936513	453040.4175	210.6423708	2481.060606	170.3292298	11.77854482	0.510144928
166	Alder	Trzcianka	170f	42	22.482	349	14.36773255	15	1	16-30	34.92907035	349.2907035	0.349290704	0.4606	488.533771	0.706915967	81.27060924	111819.1361	228.8872188	3201.320132	202.3861386	13.98645215	0.429787234
167	Alder	Trzcianka	170f	42	22.482	349	14.36773255	15	8	16-30	69.74286325	697.4286325	0.697428632	0.4615	899.9111853	1.304733347	150.4370852	186173.0978	206.879413	2669.421488	187.077686	12.90327273	0.463601533
168	Alder	Trzcianka	170f	42	22.482	349	14.36773255	15	2	0-15	64.32482263	643.2482263	0.643248226	0.4741	732.5796119	1.091031992	129.1107551	206346.6532	281.6713022	3207.885305	169.6129032	11.38875448	0.498214286
169	Alder	Trzcianka	170f	42	22.482	349	14.36773255	15	9	0-15	11.47010726	114.7010726	0.114701073	0.487	211.2770702	0.323237998	39.19433637	51874.85696	245.5299901	4522.613065	281.8090452	18.41979899	0.292647059
170	Alder	Trzcianka	170f	42	22.482	349	14.36773255	15	9	16-30	NA	NA	NA	0.4897	584.0013758	0.898518634	110.0899742	122194.1075	209.2359925	NA	NA	NA	NA
171	Alder	Trzcianka	170f	42	22.482	349	14.36773255	15	2	16-30	73.60465815	736.0465815	0.736046582	0.5091	902.2916648	1.443175812	183.8675486	191360.5835	212.0828452	2599.843383	196.0712608	12.25862177	0.40031348
172	Alder	Trzcianka	170f	42	22.482	349	14.36773255	15	6	0-15	51.7595795	517.595795	0.517595795	0.5199	860.6200158	1.405745221	182.714774	175798.1264	204.2691584	3396.436526	271.591314	16.62726058	0.283280757
173	Alder	Trzcianka	170f	42	22.482	349	14.36773255	15	5	16-30	18.79022597	187.9022597	0.18790226	0.5212	369.0976767	0.604365139	78.96506004	94527.51713	256.1043407	5030.674847	321.6380368	19.64306748	0.237956204
174	Alder	Trzcianka	170f	42	22.482	349	14.36773255	15	6	16-30	47.43667475	474.3667475	0.474366748	0.5265	574.3601454	0.950105297	125.076044	145249.5995	252.8894121	3061.968408	200.2891859	12.10793439	0.379262673
175	Alder	Trzcianka	170f	42	22.482	349	14.36773255	15	10	16-30	27.03256435	270.3256435	0.270325643	0.5474	344.4213836	0.592261006	81.27060924	77235.89814	224.2482663	2857.142857	219.0916844	12.74098081	0.332624113
176	Alder	Trzcianka	170f	42	22.482	349	14.36773255	15	4	0-15	90.08933492	900.8933492	0.900893349	0.5695	1127.982452	2.018047213	287.0408752	336033.7956	297.9069355	3730.006398	224.0051184	12.52071017	0.313855422
177	Alder	Trzcianka	170f	42	22.482	349	14.36773255	15	8	0-15	14.29440503	142.9440503	0.14294405	0.6461	209.5271584	0.425310424	68.59008865	43229.04747	206.3171562	3024.193548	297.5362903	14.65798387	0.208403361
178	Alder	Trzcianka	124k	46	22.62169811	848	36.05739563	1	3	16-30	3.400685067	34.00685067	0.034006851	0.3162	87.31230091	0.086728997	6.916647595	30548.52688	349.876553	8983.050847	255.0338983	25.67491525	0.491666667
179	Alder	Trzcianka	124k	46	22.62169811	848	36.05739563	1	2	16-30	94.4698784	944.698784	0.944698784	0.3421	207.7801285	0.223309731	19.02078089	61097.05375	294.0466647	646.7358145	23.63819402	2.199432581	4.966666667
180	Alder	Trzcianka	124k	46	22.62169811	848	36.05739563	1	4	0-15	54.23804489	542.3804489	0.542380449	0.3783	640.4487132	0.761194359	72.04841245	182714.774	285.2918121	3368.756642	140.3432519	11.8081084	0.7528
181	Alder	Trzcianka	124k	46	22.62169811	848	36.05739563	1	10	0-15	28.87700371	288.7700371	0.288770037	0.4123	347.2745008	0.449801121	46.11098397	89340.03143	257.2605568	3093.812375	155.7644711	12.02598802	0.62625
182	Alder	Trzcianka	124k	46	22.62169811	848	36.05739563	1	7	16-30	8.991641873	89.91641873	0.089916419	0.4138	193.4874526	0.25152389	25.93742848	44381.82207	229.3782955	4935.897436	279.7307692	21.51858974	0.346666667
183	Alder	Trzcianka	124k	46	22.62169811	848	36.05739563	1	8	16-30	16.59995423	165.9995423	0.165999542	0.4176	204.631901	0.26847544	28.24297768	44381.82207	216.8861348	2673.611111	161.7326389	12.32725694	0.587755102
184	Alder	Trzcianka	124k	46	22.62169811	848	36.05739563	1	5	0-15	24.89993134	248.9993134	0.248999313	0.4321	291.795494	0.396110644	42.65266017	78388.67274	268.642506	3148.148148	159.0810185	11.71872685	0.583783784
185	Alder	Trzcianka	124k	46	22.62169811	848	36.05739563	1	8	0-15	111.7614974	1117.614974	1.117614974	0.4508	1000.844094	1.417526577	159.659282	227096.596	226.9050667	2031.975245	126.8349665	8.955177927	0.7
186	Alder	Trzcianka	124k	46	22.62169811	848	36.05739563	1	3	0-15	48.12833951	481.2833951	0.481283395	0.4958	358.8714132	0.559026514	69.16647595	91069.19333	253.7655271	1892.215569	116.1532934	7.456550898	0.695833333
187	Alder	Trzcianka	124k	46	22.62169811	848	36.05739563	1	7	0-15	84.2678232	842.678232	0.842678232	0.499	763.0532085	1.196153507	149.2843106	145825.9868	191.1085429	1730.506156	141.9466484	9.055095759	0.564478764
188	Alder	Trzcianka	124k	46	22.62169811	848	36.05739563	1	9	16-30	6.052066645	60.52066645	0.060520666	0.5128	116.9403373	0.188403717	24.20826658	27666.59038	236.5872292	4571.428571	311.3047619	19.32238095	0.25
189	Alder	Trzcianka	124k	46	22.62169811	848	36.05739563	1	5	16-30	3.112491418	31.12491418	0.031124914	0.5138	67.98084727	0.109732614	13.83329519	19020.78089	279.7961727	6111.111111	352.5555556	21.8412963	0.225
190	Alder	Trzcianka	124k	46	22.62169811	848	36.05739563	1	6	0-15	117.813564	1178.13564	1.17813564	0.5197	1262.337755	2.061160983	268.0200943	301450.5577	238.8034077	2558.708415	174.9510763	10.71470646	0.439569892
191	Alder	Trzcianka	124k	46	22.62169811	848	36.05739563	1	2	0-15	70.20397309	702.0397309	0.702039731	0.5295	542.4513445	0.902374665	119.312171	111819.1361	206.1367111	1592.775041	128.5361248	7.726789819	0.588405797
192	Alder	Trzcianka	124k	46	22.62169811	848	36.05739563	1	1	0-15	75.0456264	750.456264	0.750456264	0.5526	686.1792815	1.191334909	164.8467677	161388.4439	235.1986547	2150.537634	158.7480799	9.143494624	0.455244755
193	Alder	Trzcianka	124k	46	22.62169811	848	36.05739563	1	6	16-30	70.6074442	706.074442	0.706074442	0.5606	657.2302294	1.157593197	161.9648312	160812.0566	244.6814668	2277.55102	163.9477551	9.308228571	0.43594306
194	Alder	Trzcianka	124k	46	22.62169811	848	36.05739563	1	9	0-15	98.73514442	987.3514442	0.987351444	0.5614	687.8346659	1.213179988	170.0342534	143520.4376	208.6554294	1453.590193	122.8721541	6.966462347	0.580677966
195	Alder	Trzcianka	124k	46	22.62169811	848	36.05739563	1	1	16-30	18.32911613	183.2911613	0.183291161	0.5631	210.9733141	0.373205013	52.45124426	44958.20937	213.0990337	2452.830189	203.6132075	11.51028302	0.349450549
196	Alder	Trzcianka	124k	46	22.62169811	848	36.05739563	1	10	16-30	43.2866862	432.866862	0.432866862	0.636	253.0150037	0.505526245	80.11783464	47840.14586	189.0802725	1105.193076	116.7856192	5.845099867	0.54028777
197	Alder	Trzcianka	124k	46	22.62169811	848	36.05739563	1	4	16-30	72.7400772	727.400772	0.727400772	0.7083	415.6864857	0.924945991	163.6939931	77235.89814	185.8032455	1061.806656	127.1576862	5.714683043	0.444366197
198	Alder	Trzcianka	11d	46	21.38004032	551.11	23.24767503	11	1	16-30	18.44439359	184.4439359	0.184443936	0.3815	390.4366873	0.467945793	44.38182207	102596.9393	262.7748433	5562.5	253.70625	21.1683125	0.415584416
199	Alder	Trzcianka	11d	46	21.38004032	551.11	23.24767503	11	7	16-30	19.88536183	198.8536183	0.198853618	0.4099	306.6138351	0.394882939	40.34711097	111242.7488	362.8105978	5594.202899	198.5797101	15.41907246	0.492857143
200	Alder	Trzcianka	11d	46	21.38004032	551.11	23.24767503	11	6	16-30	6.974286325	69.74286325	0.069742863	0.4175	189.736324	0.248866744	25.93742848	44381.82207	233.9131544	6363.636364	356.8347107	27.20512397	0.268888889
201	Alder	Trzcianka	11d	46	21.38004032	551.11	23.24767503	11	10	0-15	106.6316504	1066.316504	1.066316504	0.4579	1331.176843	1.915041039	219.0271738	297415.8466	223.4232424	2789.189189	179.5940541	12.48388108	0.486842105
202	Alder	Trzcianka	11d	46	21.38004032	551.11	23.24767503	11	3	0-15	331.1921423	3311.921423	3.311921423	0.462	4109.926758	5.939054388	685.3244992	849594.8796	206.7177664	2565.262792	179.3235294	12.40949356	0.483263246
203	Alder	Trzcianka	11d	46	21.38004032	551.11	23.24767503	11	5	16-30	40.92349827	409.2349827	0.409234983	0.4939	3241.628687	5.029809186	620.7691216	615581.6359	189.8988735	15042.25352	1229.076056	79.21191549	0.065923863
204	Alder	Trzcianka	11d	46	21.38004032	551.11	23.24767503	11	8	16-30	30.60616561	306.0616561	0.306061656	0.5072	692.7091733	1.103729804	140.0621138	146402.3741	211.3475319	4783.427495	360.6233522	22.63299435	0.218518519
205	Alder	Trzcianka	11d	46	21.38004032	551.11	23.24767503	11	7	0-15	232.3993592	2323.993592	2.323993592	0.5115	3151.518602	5.06431173	647.8593247	618463.5724	196.2430341	2661.210317	217.9141865	13.56078869	0.358718861
206	Alder	Trzcianka	11d	46	21.38004032	551.11	23.24767503	11	2	16-30	115.3350986	1153.350986	1.153350986	0.5125	214.4385545	0.345290576	44.38182207	49569.30776	231.1585613	429.7851074	29.93803098	1.859265367	2.598701299
207	Alder	Trzcianka	11d	46	21.38004032	551.11	23.24767503	11	10	16-30	6.340260295	63.40260295	0.063402603	0.5127	122.3814334	0.197124456	25.36104118	27090.20308	221.358766	4272.727273	310.9090909	19.30227273	0.25
208	Alder	Trzcianka	11d	46	21.38004032	551.11	23.24767503	11	9	16-30	94.41223967	944.1223967	0.944122397	0.5201	1636.373342	2.673733877	347.5615416	374075.3574	228.6002514	3962.148962	283.1978022	17.33221612	0.271641791
209	Alder	Trzcianka	11d	46	21.38004032	551.11	23.24767503	11	9	0-15	190.61128	1906.1128	1.9061128	0.5219	6184.472607	10.05918608	1309.551945	1114156.65	180.1538661	5845.176897	527.7329906	32.44547021	0.145554577
210	Alder	Trzcianka	11d	46	21.38004032	551.11	23.24767503	11	2	0-15	171.8786927	1718.786927	1.718786927	0.5289	1555.25951	2.584140236	341.7976686	334304.6337	214.9510301	1945.003353	150.3467471	9.048588196	0.502866779
211	Alder	Trzcianka	11d	46	21.38004032	551.11	23.24767503	11	3	16-30	54.75679346	547.5679346	0.547567935	0.55	585.6740517	1.012003529	138.9093392	121041.3329	206.6701309	2210.526316	184.8178947	10.69591579	0.394190871
212	Alder	Trzcianka	11d	46	21.38004032	551.11	23.24767503	11	1	0-15	139.6586427	1396.586427	1.396586427	0.5578	1477.153267	2.588618765	360.8184495	312978.3037	211.87937	2241.023525	185.3532811	10.57688403	0.387060703
213	Alder	Trzcianka	11d	46	21.38004032	551.11	23.24767503	11	4	16-30	65.07412612	650.7412612	0.650741261	0.558	974.6484445	1.708435011	238.0479547	195395.2946	200.4777165	3002.657219	262.5367582	14.97751107	0.273365617
214	Alder	Trzcianka	11d	46	21.38004032	551.11	23.24767503	11	4	0-15	170.7259181	1707.259181	1.707259181	0.5713	2354.572667	4.328547578	640.3662898	443241.8334	188.2472516	2596.218771	253.5378123	13.79153612	0.266606661
215	Alder	Trzcianka	11d	46	21.38004032	551.11	23.24767503	11	6	0-15	295.9172396	2959.172396	2.959172396	0.576	542.574115	0.981812362	141.2148884	104902.4885	193.3422285	354.4994157	33.17861317	1.833533307	2.095510204
216	Alder	Trzcianka	11d	46	21.38004032	551.11	23.24767503	11	8	0-15	45.18876429	451.8876429	0.451887643	0.5776	745.5702289	1.352804048	195.3952946	178103.6756	238.8824938	3941.326531	299.3673469	16.49901786	0.231268437
217	Alder	Trzcianka	11d	46	21.38004032	551.11	23.24767503	11	5	0-15	161.4460826	1614.460826	1.614460826	0.6388	1945.394171	3.903819305	623.6510581	349867.0908	179.8438055	2167.083185	241.8032845	12.04980721	0.258872458
218	Alder	Trzcianka	222m	54	23.51523669	592.98	27.40314509	16	6	0-15	83.51851971	835.1851971	0.835185197	0.3619	1604.34984	1.823960318	164.8467677	442089.0588	275.55652	5293.305728	218.3899241	19.20951001	0.506643357
219	Alder	Trzcianka	222m	54	23.51523669	592.98	27.40314509	16	5	16-30	37.63809066	376.3809066	0.376380907	0.3815	712.970916	0.854592157	81.27060924	192513.3581	270.015724	5114.854518	227.0551302	18.94280245	0.463120567
220	Alder	Trzcianka	222m	54	23.51523669	592.98	27.40314509	16	4	16-30	29.97213958	299.7213958	0.299721396	0.3953	492.3021911	0.611310606	60.52066645	157930.1201	320.7991411	5269.230769	203.9596154	16.42532692	0.495238095
221	Alder	Trzcianka	222m	54	23.51523669	592.98	27.40314509	16	3	16-30	26.34089959	263.4089959	0.263408996	0.4193	349.0953082	0.459859079	48.41653316	99138.61552	283.987247	3763.676149	174.5798687	13.25297593	0.544047619
222	Alder	Trzcianka	222m	54	23.51523669	592.98	27.40314509	16	8	0-15	97.29417617	972.9417617	0.972941762	0.42565	1895.714196	2.607726004	286.4644879	403471.1097	212.8333007	4146.919431	268.0248815	19.48435427	0.339637827
223	Alder	Trzcianka	222m	54	23.51523669	592.98	27.40314509	16	5	0-15	165.7689874	1657.689874	1.657689874	0.44155	2238.113037	3.306849215	394.8253002	477825.0713	213.4946106	2882.475661	199.4853964	13.50139777	0.419854015
224	Alder	Trzcianka	222m	54	23.51523669	592.98	27.40314509	16	6	16-30	27.26311927	272.6311927	0.272631193	0.4549	368.1045614	0.526091744	59.94427915	102020.552	277.1510129	3742.071882	192.9682875	13.50192389	0.454807692
225	Alder	Trzcianka	222m	54	23.51523669	592.98	27.40314509	16	9	16-30	21.96035611	219.6035611	0.219603561	0.4557	379.4864814	0.54331996	61.67344105	98562.22823	259.7252684	4488.188976	247.4094488	17.28052493	0.356074766
226	Alder	Trzcianka	222m	54	23.51523669	592.98	27.40314509	16	10	0-15	174.1842419	1741.842419	1.741842419	0.474	2530.895306	3.768575789	446.7001572	561977.6171	222.0469633	3226.340172	216.3557247	14.52999007	0.389935484
227	Alder	Trzcianka	222m	54	23.51523669	592.98	27.40314509	16	4	0-15	183.0606063	1830.606063	1.830606063	0.4746	2845.216016	4.242066428	503.1861125	678407.8516	238.4380827	3705.919395	231.7301637	15.54248111	0.363802978
228	Alder	Trzcianka	222m	54	23.51523669	592.98	27.40314509	16	10	16-30	24.55409896	245.5409896	0.24554099	0.4849	258.3131558	0.393522665	47.84014586	66284.53945	256.6053566	2699.530516	160.2676056	10.52016432	0.513253012
229	Alder	Trzcianka	222m	54	23.51523669	592.98	27.40314509	16	1	16-30	48.82000427	488.2000427	0.488200043	0.4918	556.7428676	0.860137003	105.4788758	146978.7614	263.997565	3010.625738	176.1853601	11.40399055	0.46284153
230	Alder	Trzcianka	222m	54	23.51523669	592.98	27.40314509	16	8	16-30	80.00255718	800.0255718	0.800025572	0.5039	1366.938793	2.164115283	272.6311927	344679.6051	252.1543809	4308.357349	270.5057637	17.08618876	0.293446089
231	Alder	Trzcianka	222m	54	23.51523669	592.98	27.40314509	16	3	0-15	101.5018035	1015.018035	1.015018035	0.505	1403.369353	2.226595666	281.2770022	350443.4781	249.715784	3452.583759	219.3651334	13.82605338	0.360860656
232	Alder	Trzcianka	222m	54	23.51523669	592.98	27.40314509	16	1	0-15	114.182324	1141.82324	1.14182324	0.5088	1035.483818	1.655096131	210.3813643	237471.5674	229.3339241	2079.757698	144.9520444	9.068687532	0.542739726
233	Alder	Trzcianka	222m	54	23.51523669	592.98	27.40314509	16	2	16-30	15.33190217	153.3190217	0.153319022	0.5189	218.2058219	0.355723186	46.11098397	59367.89186	272.072905	3872.180451	232.0150376	14.23214286	0.3325
234	Alder	Trzcianka	222m	54	23.51523669	592.98	27.40314509	16	9	0-15	187.1529562	1871.529562	1.871529562	0.5224	2256.629479	3.703403677	483.5889443	481283.3951	213.2753293	2571.604558	197.881121	12.05767478	0.387008343
235	Alder	Trzcianka	222m	54	23.51523669	592.98	27.40314509	16	7	16-30	31.64366275	316.4366275	0.316436627	0.5225	365.498138	0.599955776	78.38867274	68590.08865	187.6619373	2167.577413	189.5974499	11.55043716	0.403676471
236	Alder	Trzcianka	222m	54	23.51523669	592.98	27.40314509	16	7	0-15	82.07755146	820.7755146	0.820775515	0.5289	1011.914765	1.681511961	222.4854976	222485.4976	219.8658477	2710.674157	204.8686798	12.32876404	0.368911917
237	Alder	Trzcianka	222m	54	23.51523669	592.98	27.40314509	16	2	0-15	198.9688958	1989.688958	1.989688958	0.5839	1483.26182	2.720986108	397.1308494	400589.1732	270.0731374	2013.325608	136.7543453	7.454742178	0.501015965
238	Alder	Trzcianka	311j	61	32.00617647	425	37.84216083	13	2	16-30	2.824297768	28.24297768	0.028242978	0.3143	63.9720736	0.063166284	5.187485696	25937.42848	405.4492378	9183.673469	223.6530612	22.65061224	0.544444444
239	Alder	Trzcianka	311j	61	32.00617647	425	37.84216083	13	5	0-15	34.17976686	341.7976686	0.341797669	0.3889	395.4443402	0.48307596	46.68737126	112971.9107	285.6834685	3305.227656	141.3338954	11.56954469	0.732098765
240	Alder	Trzcianka	311j	61	32.00617647	425	37.84216083	13	1	0-15	73.66229688	736.6229688	0.736622969	0.4391	983.9046481	1.357345979	149.2843106	243811.8277	247.8002601	3309.859155	184.2660407	13.35696401	0.493436293
241	Alder	Trzcianka	311j	61	32.00617647	425	37.84216083	13	5	16-30	13.77565646	137.7565646	0.137756565	0.4556	143.7936452	0.205822141	23.63187928	44381.82207	308.6493983	3221.757322	149.4100418	10.43824268	0.582926829
242	Alder	Trzcianka	311j	61	32.00617647	425	37.84216083	13	2	0-15	111.7614974	1117.614974	1.117614974	0.50715	3643.583321	5.881519407	755.6437497	617310.7978	169.4240925	5523.465704	526.2563177	32.60141826	0.147902365
243	Alder	Trzcianka	311j	61	32.00617647	425	37.84216083	13	4	0-15	157.0655391	1570.655391	1.570655391	0.5349	1183.720833	1.989049168	265.7145451	284158.9387	240.0557046	1809.174312	126.6381651	7.536477064	0.591106291
244	Alder	Trzcianka	311j	61	32.00617647	425	37.84216083	13	6	16-30	9.971500282	99.71500282	0.099715003	0.5539	207.8377672	0.361665739	50.14569506	65131.76485	313.3779088	6531.791908	362.699422	20.84317919	0.198850575
245	Alder	Trzcianka	311j	61	32.00617647	425	37.84216083	13	6	0-15	67.89842389	678.9842389	0.678984239	0.5878	419.7044816	0.774998835	114.1246853	98562.22823	234.837207	1451.612903	114.1409168	6.181358234	0.594949495
246	Alder	Trzcianka	311j	61	32.00617647	425	37.84216083	13	9	16-30	26.39853832	263.9853832	0.263985383	0.6034	185.9563761	0.352489653	53.02763156	46687.37126	251.0662567	1768.558952	133.5262009	7.04419214	0.497826087
247	Alder	Trzcianka	311j	61	32.00617647	425	37.84216083	13	3	0-15	54.58387727	545.8387727	0.545838773	0.604	298.47467	0.566335105	85.30532034	86458.09493	289.6664394	1583.949314	103.7550158	5.468183738	0.639864865
248	Alder	Trzcianka	311j	61	32.00617647	425	37.84216083	13	10	0-15	3.458323797	34.58323797	0.034583238	0.6123	51.5872397	0.099236601	14.98606979	19597.16819	379.8840236	5666.666667	286.95	14.91683333	0.230769231
249	Alder	Trzcianka	311j	61	32.00617647	425	37.84216083	13	1	16-30	60.05955661	600.5955661	0.600595566	0.6151	506.5867976	0.978953481	150.4370852	149284.3106	294.68654	2485.604607	162.9971209	8.434740883	0.399233716
250	Alder	Trzcianka	311j	61	32.00617647	425	37.84216083	13	4	16-30	100.8677774	1008.677774	1.008677774	0.6638	1402.557223	2.924704435	485.3181062	278395.0657	198.491057	2760	289.9542857	13.90490857	0.20783848
251	Alder	Trzcianka	311j	61	32.00617647	425	37.84216083	13	8	16-30	3.688878717	36.88878717	0.036888787	0.7054	35.87665107	0.0795011	13.83329519	9798.584093	273.1186942	2656.25	215.515625	9.725625	0.266666667
252	Alder	Trzcianka	311j	61	32.00617647	425	37.84216083	13	8	0-15	32.73879862	327.3879862	0.327387986	0.7248	112.6572032	0.256526932	46.68737126	35736.01257	317.2101876	1091.549296	78.3556338	3.441091549	0.701234568
253	Alder	Trzcianka	311j	61	32.00617647	425	37.84216083	13	7	16-30	8.761086953	87.61086953	0.08761087	0.7561	51.19356717	0.121611956	23.05549198	14409.68249	281.4744759	1644.736842	138.8092105	5.843289474	0.38
254	Alder	Trzcianka	311j	61	32.00617647	425	37.84216083	13	10	16-30	5.590956806	55.90956806	0.055909568	0.7797	31.79640538	0.077887216	14.98606979	10951.35869	344.4212816	1958.762887	139.3092784	5.687113402	0.373076923
255	Alder	Trzcianka	311j	61	32.00617647	425	37.84216083	13	3	16-30	47.32139729	473.2139729	0.473213973	0.7867	299.0896753	0.739210948	145.2495995	69166.47595	231.2566486	1461.632156	156.2107186	6.320389769	0.325793651
256	Alder	Trzcianka	311j	61	32.00617647	425	37.84216083	13	7	0-15	6.513176485	65.13176485	0.065131765	0.975	19.67036937	0.060249764	14.40968249	4611.098397	234.4184956	707.9646018	92.50442478	3.020088496	0.452
257	Alder	Trzcianka	88c	66	17.91388672	853.33	24.49937992	2	10	0-15	70.31925055	703.1925055	0.703192505	0.3399	1403.937094	1.498993158	127.3815932	325082.437	231.5505718	4622.95082	213.1696721	19.96518852	0.552036199
258	Alder	Trzcianka	88c	66	17.91388672	853.33	24.49937992	2	10	16-30	18.73258724	187.3258724	0.187325872	0.3826	749.3386491	0.900731961	85.88170763	163117.6058	217.6820934	8707.692308	480.8369231	40.00187692	0.218120805
259	Alder	Trzcianka	88c	66	17.91388672	853.33	24.49937992	2	7	16-30	26.7443707	267.443707	0.267443707	0.3951	433.4057841	0.537988378	53.02763156	111819.1361	258.001024	4181.034483	201.1594828	16.20549569	0.504347826
260	Alder	Trzcianka	88c	66	17.91388672	853.33	24.49937992	2	9	16-30	19.71244565	197.1244565	0.197124456	0.4065	376.3342192	0.480562911	48.99292046	104902.4885	278.7482061	5321.637427	243.7865497	19.09119883	0.402352941
261	Alder	Trzcianka	88c	66	17.91388672	853.33	24.49937992	2	8	16-30	6.686092675	66.86092675	0.066860927	0.4189	119.1732617	0.156840748	16.13884439	41499.88557	348.2315159	6206.896552	234.5775862	17.82405172	0.414285714
262	Alder	Trzcianka	88c	66	17.91388672	853.33	24.49937992	2	1	0-15	45.41931921	454.1931921	0.454193192	0.4264	717.0586547	0.960526379	102.5969393	165999.5423	231.5006467	3654.822335	211.4796954	15.78752538	0.442696629
263	Alder	Trzcianka	88c	66	17.91388672	853.33	24.49937992	2	2	0-15	311.7678903	3117.678903	3.117678903	0.4462	3151.433873	4.509210414	514.1374712	816164.4162	258.9819267	2617.859124	144.6335737	10.10826955	0.606390135
264	Alder	Trzcianka	88c	66	17.91388672	853.33	24.49937992	2	2	16-30	28.76172625	287.6172625	0.287617262	0.4583	374.7226404	0.539527332	61.67344105	87034.48223	232.2637409	3026.052104	187.5851703	13.02851703	0.46635514
265	Alder	Trzcianka	88c	66	17.91388672	853.33	24.49937992	2	9	0-15	28.70408752	287.0408752	0.287040875	0.4912	441.5241992	0.681358955	83.57615844	77235.89814	174.9301585	2690.763052	237.373494	15.38192771	0.343448276
266	Alder	Trzcianka	88c	66	17.91388672	853.33	24.49937992	2	6	0-15	97.98584093	979.8584093	0.979858409	0.5493	190.8314599	0.329318884	44.95820937	45534.59667	238.6115826	464.7058824	33.60882353	1.947541176	2.179487179
267	Alder	Trzcianka	88c	66	17.91388672	853.33	24.49937992	2	4	16-30	443.8182207	4438.182207	4.438182207	0.5574	642.5196728	1.125194467	156.7773455	123923.2694	192.8707784	279.2207792	25.3525974	1.447709091	2.830882353
268	Alder	Trzcianka	88c	66	17.91388672	853.33	24.49937992	2	8	0-15	19.88536183	198.8536183	0.198853618	0.5637	225.1743444	0.398744734	55.90956806	53604.01886	238.0556231	2695.652174	200.5217391	11.32362319	0.355670103
269	Alder	Trzcianka	88c	66	17.91388672	853.33	24.49937992	2	4	0-15	124.3267405	1243.267405	1.243267405	0.5698	1946.511209	3.484209351	496.2694649	359089.2876	184.4784073	2888.270746	280.2461752	15.65641632	0.250522648
270	Alder	Trzcianka	88c	66	17.91388672	853.33	24.49937992	2	3	0-15	163.6363543	1636.363543	1.636363543	0.5757	1325.232561	2.396906585	345.2559924	242659.0531	183.1067695	1482.91652	146.477633	8.098643889	0.473956594
271	Alder	Trzcianka	88c	66	17.91388672	853.33	24.49937992	2	5	0-15	315.2262141	3152.262141	3.152262141	0.6053	2270.116365	4.317037124	653.0468104	465720.938	205.1528922	1477.418175	136.950448	7.201546901	0.482700794
272	Alder	Trzcianka	88c	66	17.91388672	853.33	24.49937992	2	1	16-30	44.20890588	442.0890588	0.442089059	0.6276	246.0729951	0.485208593	76.08312354	57638.72996	234.2342764	1303.780965	109.7535854	5.566140808	0.581060606
273	Alder	Trzcianka	88c	66	17.91388672	853.33	24.49937992	2	6	16-30	2.074994278	20.74994278	0.020749943	0.6637	24.08146138	0.050209098	8.069422194	8069.422194	335.0885591	3888.888889	241.9722222	11.60555556	0.257142857
274	Alder	Trzcianka	88c	66	17.91388672	853.33	24.49937992	2	3	16-30	63.57551914	635.7551914	0.635755191	0.6919	386.62792	0.840389974	145.2495995	109513.5869	283.2531777	1722.574796	132.18767	6.081396192	0.437698413
275	Alder	Trzcianka	88c	66	17.91388672	853.33	24.49937992	2	5	16-30	161.6189988	1616.189988	1.616189988	0.6961	1020.559998	2.23186961	388.4850399	229402.1452	224.7806553	1419.400856	138.0945078	6.314604137	0.416023739
276	Alder	Trzcianka	224p	71	29.11966667	625	43.62455401	14	1	0-15	401.7419478	4017.419478	4.017419478	0.39295	4708.830627	6.306703027	692.2411468	1177559.253	250.0746674	2931.133429	156.9839311	11.721033	0.580349709
277	Alder	Trzcianka	224p	71	29.11966667	625	43.62455401	14	4	16-30	20.34647167	203.4647167	0.203464717	0.4777	239.0929449	0.358801094	42.65266017	57638.72996	241.0724833	2832.86119	176.3456091	11.75107649	0.477027027
278	Alder	Trzcianka	224p	71	29.11966667	625	43.62455401	14	4	0-15	154.1836026	1541.836026	1.541836026	0.4934	1521.359868	2.358242525	291.0755863	258221.5102	169.730723	1674.766355	152.9502804	9.867196262	0.52970297
279	Alder	Trzcianka	224p	71	29.11966667	625	43.62455401	14	2	0-15	372.5191117	3725.191117	3.725191117	0.5006	3037.279792	4.776446621	597.7136296	609817.7629	200.7776052	1637.010676	128.2201764	8.153352932	0.623240116
280	Alder	Trzcianka	224p	71	29.11966667	625	43.62455401	14	6	16-30	16.13884439	161.3884439	0.161388444	0.5061	165.9424799	0.26384705	33.43046337	37465.17447	225.7720536	2321.428571	163.4857143	10.28217857	0.482758621
281	Alder	Trzcianka	224p	71	29.11966667	625	43.62455401	14	1	16-30	200.4098641	2004.098641	2.004098641	0.5127	1928.535418	3.106324074	398.283624	373498.9701	193.6697488	1863.675582	154.998562	9.622956572	0.503183792
282	Alder	Trzcianka	224p	71	29.11966667	625	43.62455401	14	7	16-30	518.4027372	5184.027372	5.184027372	0.524666667	4700.9151	7.912373946	1100.899742	1225975.786	260.7951346	2364.90994	152.6298644	9.068075384	0.470890052
283	Alder	Trzcianka	224p	71	29.11966667	625	43.62455401	14	3	0-15	187.8446209	1878.446209	1.878446209	0.5259	1375.034729	2.271893944	298.5686212	244388.215	177.7323945	1301.012581	120.945382	7.320064437	0.629150579
284	Alder	Trzcianka	224p	71	29.11966667	625	43.62455401	14	7	0-15	145.134322	1451.34322	1.45134322	0.5442	587.5818937	1.004510494	136.60379	137756.5646	234.4465786	949.1660048	69.21247021	4.048538523	1.062447257
285	Alder	Trzcianka	224p	71	29.11966667	625	43.62455401	14	2	16-30	387.2169878	3872.169878	3.872169878	0.5483	2547.030692	4.387183458	601.1719534	541804.0616	212.7198794	1399.22596	113.300387	6.577786544	0.644103547
286	Alder	Trzcianka	224p	71	29.11966667	625	43.62455401	14	9	16-30	139.5433652	1395.433652	1.395433652	0.5524	1294.591812	2.246492556	310.0963672	313554.691	242.2035177	2247.00537	160.9888476	9.277344073	0.45
287	Alder	Trzcianka	224p	71	29.11966667	625	43.62455401	14	8	0-15	360.4726171	3604.726171	3.604726171	0.5822	2993.451301	5.475552541	797.1436353	669185.6548	223.5498718	1856.411896	151.8992645	8.304240486	0.452205351
288	Alder	Trzcianka	224p	71	29.11966667	625	43.62455401	14	5	0-15	286.7526815	2867.526815	2.867526815	0.5897	1995.866101	3.658606856	545.2623854	399436.3986	200.1318618	1392.964824	127.5875377	6.960235176	0.52589852
289	Alder	Trzcianka	224p	71	29.11966667	625	43.62455401	14	9	0-15	141.8489144	1418.489144	1.418489144	0.6085	1049.120565	2.00558572	304.9088815	231707.6944	220.8589766	1633.482324	141.3888663	7.396042259	0.465217391
290	Alder	Trzcianka	224p	71	29.11966667	625	43.62455401	14	5	16-30	388.0239301	3880.239301	3.880239301	0.6533	2626.101807	5.390189582	880.1434064	509526.3728	194.0238461	1313.131313	138.9138443	6.767886215	0.44086444
291	Alder	Trzcianka	224p	71	29.11966667	625	43.62455401	14	8	16-30	58.61858837	586.1858837	0.586185884	0.6708	441.154735	0.92963202	155.6245709	92221.96793	209.0467598	1573.254671	158.5899705	7.525850541	0.376666667
292	Alder	Trzcianka	224p	71	29.11966667	625	43.62455401	14	6	0-15	89.74350254	897.4350254	0.897435025	0.6773	679.6620703	1.446224901	244.9646023	110666.3615	162.8255663	1233.140655	161.1509313	7.573384714	0.366352941
293	Alder	Trzcianka	224p	71	29.11966667	625	43.62455401	14	10	16-30	13.19926916	131.9926916	0.131992692	0.6925	118.6660408	0.25814658	44.95820937	25361.04118	213.7177663	1921.39738	195.5764192	8.990349345	0.293589744
294	Alder	Trzcianka	224p	71	29.11966667	625	43.62455401	14	10	0-15	47.60959094	476.0959094	0.476095909	0.6993	320.3214779	0.70373431	122.7704948	75506.73624	235.7217404	1585.956416	147.8135593	6.728087167	0.387793427
295	Alder	Trzcianka	224p	71	29.11966667	625	43.62455401	14	3	16-30	236.6069865	2366.069865	2.366069865	0.7413	939.1274243	2.187147719	405.2002716	151589.8598	161.4156459	640.682095	92.43800244	3.969144945	0.583926031
296	Alder	Trzcianka	195h	76	28.80484581	378.33	25.78176809	6	5	16-30	59.2526144	592.526144	0.592526144	0.3548	889.2624299	0.991253586	88.18725683	224791.0468	252.7836995	3793.774319	167.2928016	15.00798638	0.671895425
297	Alder	Trzcianka	195h	76	28.80484581	378.33	25.78176809	6	1	0-15	3.977072367	39.77072367	0.039770724	0.3846	65.08334832	0.078642283	7.493034894	14986.06979	230.259662	3768.115942	197.7391304	16.36463768	0.530769231
298	Alder	Trzcianka	195h	76	28.80484581	378.33	25.78176809	6	7	16-30	317.5894021	3175.894021	3.175894021	0.3979	382.6375908	0.47826889	47.84014586	99138.61552	259.0927236	312.1597096	15.05934664	1.204818512	6.638554217
299	Alder	Trzcianka	195h	76	28.80484581	378.33	25.78176809	6	8	0-15	32.96935354	329.6935354	0.329693535	0.4679	592.2742627	0.870702182	102.020552	78965.06004	133.3251587	2395.104895	264.0944056	17.96438811	0.323163842
300	Alder	Trzcianka	195h	76	28.80484581	378.33	25.78176809	6	9	0-15	130.5517234	1305.517234	1.305517234	0.4809	1037.993409	1.568061648	188.478647	172916.1899	166.5869826	1324.503311	120.1103753	7.950821192	0.69266055
301	Alder	Trzcianka	195h	76	28.80484581	378.33	25.78176809	6	6	0-15	6.686092675	66.86092675	0.066860927	0.5059	143.4841252	0.228036107	28.81936498	37465.17447	261.1102407	5603.448276	341.0603448	21.46008621	0.232
302	Alder	Trzcianka	195h	76	28.80484581	378.33	25.78176809	6	2	0-15	9.510390443	95.10390443	0.095103904	0.5064	144.0605125	0.229194646	28.81936498	33430.46337	232.0584787	3515.151515	240.9939394	15.14769697	0.33
303	Alder	Trzcianka	195h	76	28.80484581	378.33	25.78176809	6	7	0-15	97.75528601	977.5528601	0.97755286	0.5369	1434.010101	2.418976455	324.5060497	303756.1069	211.8228502	3107.311321	247.4522406	14.66938679	0.301243339
304	Alder	Trzcianka	195h	76	28.80484581	378.33	25.78176809	6	4	0-15	7.435396164	74.35396164	0.074353962	0.5375	84.82749526	0.143238008	19.02078089	26513.81578	312.561578	3565.891473	192.6434109	11.40860465	0.390909091
305	Alder	Trzcianka	195h	76	28.80484581	378.33	25.78176809	6	10	0-15	98.67750569	986.7750569	0.986775057	0.5411	1114.93996	1.895432343	256.4923483	206923.0405	185.5911958	2096.962617	192.083528	11.29882593	0.384719101
306	Alder	Trzcianka	195h	76	28.80484581	378.33	25.78176809	6	3	0-15	84.15254574	841.5254574	0.841525457	0.5423	648.6051699	1.104951745	149.8606979	128534.3678	198.1704337	1527.39726	131.3034247	7.707493151	0.561538462
307	Alder	Trzcianka	195h	76	28.80484581	378.33	25.78176809	6	1	16-30	15.27426344	152.7426344	0.152742634	0.5468	131.3344573	0.225621045	31.12491418	38617.94907	294.042781	2528.301887	147.7132075	8.598415094	0.490740741
308	Alder	Trzcianka	195h	76	28.80484581	378.33	25.78176809	6	10	16-30	22.82493706	228.2493706	0.228249371	0.5473	207.5080737	0.356789502	48.99292046	48992.92046	236.1012736	2146.464646	156.3156566	9.091287879	0.465882353
309	Alder	Trzcianka	195h	76	28.80484581	378.33	25.78176809	6	5	0-15	151.0134725	1510.134725	1.510134725	0.5605	1076.056297	1.894953942	265.7145451	201735.5548	187.4767663	1335.877863	125.4824427	7.125564885	0.568329718
310	Alder	Trzcianka	195h	76	28.80484581	378.33	25.78176809	6	8	16-30	12.91107551	129.1107551	0.129110755	0.57	111.5378591	0.199723963	28.24297768	30548.52688	273.8848237	2366.071429	154.6919643	8.638928571	0.457142857
311	Alder	Trzcianka	195h	76	28.80484581	378.33	25.78176809	6	6	16-30	45.88042905	458.8042905	0.45880429	0.5793	280.6527747	0.510725258	73.77757434	80694.22194	287.5233356	1758.79397	111.3165829	6.117047739	0.621875
312	Alder	Trzcianka	195h	76	28.80484581	378.33	25.78176809	6	9	16-30	74.81507148	748.1507148	0.748150715	0.6155	465.258099	0.899619533	138.3329519	90492.80603	194.5002273	1209.553159	120.2457627	6.218775039	0.540833333
313	Alder	Trzcianka	195h	76	28.80484581	378.33	25.78176809	6	4	16-30	1.844439359	18.44439359	0.018444394	0.6179	32.21889727	0.062538022	9.798584093	12104.13329	375.6842821	6562.5	339.0625	17.468125	0.188235294
314	Alder	Trzcianka	195h	76	28.80484581	378.33	25.78176809	6	3	16-30	65.36231977	653.6231977	0.653623198	0.6296	611.085815	1.208770625	190.2078089	120464.9456	197.1326165	1843.03351	184.9338624	9.349206349	0.343636364
315	Alder	Trzcianka	195h	76	28.80484581	378.33	25.78176809	6	2	16-30	30.31797196	303.1797196	0.30317972	0.7235	172.56517	0.392254613	70.89563785	45534.59667	263.8689874	1501.901141	129.3802281	5.691844106	0.427642276
316	Beech	Gryfino	172b	9	0.94	53611	5.116386929	21	1	0-15	134.6440732	1346.440732	1.346440732	0.357	3102.279564	3.479171726	310.6727545	846136.5558	272.7467136	6284.246575	258.3976884	23.04059503	0.433395176
317	Beech	Gryfino	172b	9	0.94	53611	5.116386929	21	8	0-15	153.9530477	1539.530477	1.539530477	0.368	2464.434968	2.849105477	262.2562213	608088.601	246.7456471	3949.831524	185.0632722	16.00770498	0.587032967
318	Beech	Gryfino	172b	9	0.94	53611	5.116386929	21	10	0-15	175.6252102	1756.252102	1.756252102	0.4037	2249.237312	2.852523454	287.6172625	601171.9534	267.2781348	3423.039055	162.4210699	12.80702987	0.610621242
319	Beech	Gryfino	172b	9	0.94	53611	5.116386929	21	3	16-30	109.2253933	1092.253933	1.092253933	0.4095	1720.722436	2.213655771	226.5202087	414998.8557	241.1771051	3799.472296	202.6686016	15.75386807	0.482188295
320	Beech	Gryfino	172b	9	0.94	53611	5.116386929	21	5	0-15	353.037221	3530.37221	3.53037221	0.4118	3754.156884	4.856529873	499.7277887	914150.2571	243.5034777	2589.387755	137.5642449	10.63388408	0.706459054
321	Beech	Gryfino	172b	9	0.94	53611	5.116386929	21	9	16-30	178.6224241	1786.224241	1.786224241	0.4126	2218.44382	2.875665404	296.8394593	518748.5696	233.8344405	2904.162633	160.9912875	12.41973863	0.601747573
322	Beech	Gryfino	172b	9	0.94	53611	5.116386929	21	10	16-30	176.3745137	1763.745137	1.763745137	0.417	3071.857266	4.023857724	419.6099541	733741.0323	238.8590904	4160.130719	228.1428105	17.4166732	0.42032967
323	Beech	Gryfino	172b	9	0.94	53611	5.116386929	21	1	16-30	209.804977	2098.04977	2.09804977	0.4243	2596.200563	3.460934832	367.1587098	627685.7692	241.7709086	2991.758242	164.9596154	12.37435165	0.571428571
324	Beech	Gryfino	172b	9	0.94	53611	5.116386929	21	8	16-30	213.3785783	2133.785783	2.133785783	0.428	2750.997442	3.698717648	395.9780748	631720.4803	229.6332489	2960.561858	173.3406267	12.89256618	0.538864629
325	Beech	Gryfino	172b	9	0.94	53611	5.116386929	21	5	16-30	252.4576372	2524.576372	2.524576372	0.4422	2805.402063	3.896914185	430.5613128	584456.7218	208.3326057	2315.068493	154.3591324	11.11236758	0.586345382
326	Beech	Gryfino	172b	9	0.94	53611	5.116386929	21	4	0-15	129.3989488	1293.989488	1.293989488	0.4479	2172.098247	3.05629942	342.3740559	552179.033	254.2145751	4267.260579	236.1919822	16.78605791	0.377946128
327	Beech	Gryfino	172b	9	0.94	53611	5.116386929	21	6	16-30	160.293308	1602.93308	1.60293308	0.4657	2246.428	3.286652604	382.7211669	582151.1726	259.145262	3631.787127	205.0399137	14.014484	0.418825301
328	Beech	Gryfino	172b	9	0.94	53611	5.116386929	21	2	0-15	232.3993592	2323.993592	2.323993592	0.4922	3442.942326	5.323374766	654.7759723	743539.6164	215.9605204	3199.404762	229.0615079	14.81476687	0.354929577
329	Beech	Gryfino	172b	9	0.94	53611	5.116386929	21	2	16-30	188.5939244	1885.939244	1.885939244	0.5044	2778.642706	4.402987998	555.0609695	546415.16	196.6482264	2897.310513	233.4639364	14.73346883	0.339771547
330	Beech	Gryfino	172b	9	0.94	53611	5.116386929	21	3	0-15	89.80114127	898.0114127	0.898011413	0.5055	1228.722848	1.951439897	246.6937642	300874.1704	244.867401	3350.449294	217.3068036	13.6827086	0.364018692
331	Beech	Gryfino	172b	9	0.94	53611	5.116386929	21	7	16-30	72.85535466	728.5535466	0.728553547	0.5279	851.3494025	1.411952912	186.1730978	229402.1452	269.4571049	3148.734177	193.8022152	11.68547468	0.391331269
332	Beech	Gryfino	172b	9	0.94	53611	5.116386929	21	9	0-15	369.1184266	3691.184266	3.691184266	0.5332	4005.872711	6.710393163	894.5530889	898587.8	224.3176119	2434.41599	181.795128	10.8525406	0.412628866
333	Beech	Gryfino	172b	9	0.94	53611	5.116386929	21	6	0-15	249.4027845	2494.027845	2.494027845	0.8267	3212.2289	4.217719828	442.0890588	842678.232	262.3344283	3378.784377	169.1127802	12.87968338	0.564146023
334	Beech	Gryfino	172b	9	0.94	53611	5.116386929	21	4	16-30	260.3541432	2603.541432	2.603541432	0.8537	4265.544412	6.008935584	679.5606262	949886.2697	222.6881678	3648.43923	230.7985389	16.38362409	0.383121289
335	Beech	Gryfino	172b	9	0.94	53611	5.116386929	21	7	0-15	340.5296166	3405.296166	3.405296166	0.8765	6143.991774	9.721077292	1244.42018	1545870.737	251.6069022	4539.607312	285.4693636	18.04245938	0.273645206
336	Beech	Gryfino	316a	14	4.1	8117	14.44051093	14	2	0-15	65.01648739	650.1648739	0.650164874	0.5433	2700.993538	4.610481662	626.5329946	473213.9729	175.1999648	7278.368794	709.125	41.54320922	0.103771849
337	Beech	Gryfino	316a	14	4.1	8117	14.44051093	14	10	0-15	76.14076227	761.4076227	0.761407623	0.548	3271.02271	5.63108489	771.2062068	572928.9758	175.1528579	7524.602574	739.5624527	42.96020439	0.098729447
338	Beech	Gryfino	316a	14	4.1	8117	14.44051093	14	4	0-15	136.8919836	1368.919836	1.368919836	0.5514	5485.226049	9.501848383	1309.551945	1024240.231	186.7270778	7482.105263	694.1128421	40.06973895	0.104533451
339	Beech	Gryfino	316a	14	4.1	8117	14.44051093	14	6	0-15	209.8626158	2098.626158	2.098626158	0.6092	5481.407483	10.49042177	1597.745594	953344.5935	173.9233211	4542.708047	499.8709146	26.11902774	0.131349206
340	Beech	Gryfino	316a	14	4.1	8117	14.44051093	14	9	0-15	166.1724585	1661.724585	1.661724585	0.6162	5276.253951	10.214436	1573.537328	979282.022	185.6017605	5893.16684	614.6888658	31.75167534	0.105604396
341	Beech	Gryfino	316a	14	4.1	8117	14.44051093	14	8	0-15	105.9976244	1059.976244	1.059976244	0.6232	3386.549169	6.630373315	1032.886041	609817.7629	180.0705475	5753.126699	625.5209353	31.94929309	0.102622768
342	Beech	Gryfino	316a	14	4.1	8117	14.44051093	14	9	16-30	92.79835523	927.9835523	0.927983552	0.6277	3572.005817	7.043637245	1105.510841	761407.6227	213.1596816	8204.968944	759.026087	38.49212422	0.083941606
343	Beech	Gryfino	316a	14	4.1	8117	14.44051093	14	8	16-30	103.1156879	1031.156879	1.031156879	0.6337	3312.052263	6.593640152	1044.413787	738352.1307	222.9288888	7160.424818	639.4410285	32.11977082	0.098730684
344	Beech	Gryfino	316a	14	4.1	8117	14.44051093	14	10	16-30	91.70321936	917.0321936	0.917032194	0.6579	3355.72974	6.93618136	1140.670466	683595.3373	203.7098903	7454.431175	756.3727216	36.59336895	0.080394138
345	Beech	Gryfino	316a	14	4.1	8117	14.44051093	14	3	16-30	100.4643063	1004.643063	1.004643063	0.6715	3479.466836	7.339738928	1232.316046	805789.4448	231.5841716	8020.654045	730.5817556	34.63386116	0.08152479
346	Beech	Gryfino	316a	14	4.1	8117	14.44051093	14	3	0-15	117.0642605	1170.642605	1.170642605	0.6814	2685.416095	5.748627552	979.282022	557942.906	207.7677671	4766.125062	491.0659774	22.93967504	0.119540906
347	Beech	Gryfino	316a	14	4.1	8117	14.44051093	14	2	16-30	162.7141347	1627.141347	1.627141347	0.6858	4376.53989	9.428808584	1616.766375	869768.435	198.7342642	5345.377258	579.4707758	26.89710946	0.100641711
348	Beech	Gryfino	316a	14	4.1	8117	14.44051093	14	6	16-30	101.8476358	1018.476358	1.018476358	0.6879	2135.420417	4.614643178	793.6853115	515290.2458	241.3062279	5059.42275	453.0928127	20.96681381	0.12832244
349	Beech	Gryfino	316a	14	4.1	8117	14.44051093	14	1	0-15	112.3955234	1123.955234	1.123955234	0.6911	2770.053959	6.014151889	1039.226301	463415.3888	167.2947154	4123.076923	535.0882051	24.64558974	0.108153078
350	Beech	Gryfino	316a	14	4.1	8117	14.44051093	14	1	16-30	91.47266444	914.7266444	0.914726644	0.7069	2720.554394	6.041720493	1067.469279	602901.1153	221.609653	6591.0523	660.494644	29.74172023	0.085691145
351	Beech	Gryfino	316a	14	4.1	8117	14.44051093	14	5	0-15	95.27682062	952.7682062	0.952768206	0.7443	2009.450973	4.698415309	874.3795334	388485.0399	193.3289466	4077.434967	493.1330913	21.09065941	0.108965063
352	Beech	Gryfino	316a	14	4.1	8117	14.44051093	14	4	16-30	178.2765918	1782.765918	1.782765918	0.9472	8818.132581	12.76587202	1487.65562	1713599.442	194.3267949	9612.027158	716.0711284	49.46321048	0.119837272
353	Beech	Gryfino	316a	14	4.1	8117	14.44051093	14	5	16-30	243.5812728	2435.812728	2.435812728	1.075	15015.79062	25.35792869	3407.601715	3245060.497	216.1098658	13322.29058	1041.045906	61.64591576	0.071481732
354	Beech	Gryfino	316a	14	4.1	8117	14.44051093	14	7	16-30	299.2602859	2992.602859	2.992602859	1.8337	8533.027214	16.58643218	2601.81227	1684203.689	197.3747003	5627.88906	554.2476888	28.51373074	0.115019938
355	Beech	Gryfino	316d	19	5.99	4550	13.7652202	11	1	16-30	136.8343449	1368.343449	1.368343449	0.4296	2014.147377	2.718398129	292.2283609	619616.347	307.63208	4528.222409	198.6634372	14.71960404	0.468244576
356	Beech	Gryfino	316d	19	5.99	4550	13.7652202	11	4	0-15	208.536925	2085.36925	2.08536925	0.4302	2675.07052	3.615285587	389.0614272	794838.0861	297.1279001	3811.498065	173.3642897	12.82780265	0.536
357	Beech	Gryfino	316d	19	5.99	4550	13.7652202	11	5	0-15	179.7751987	1797.751987	1.797751987	0.4429	2918.998201	4.061928105	449.5820937	899740.5746	308.236084	5004.809234	225.9448541	16.23693492	0.399871795
358	Beech	Gryfino	316d	19	5.99	4550	13.7652202	11	6	16-30	140.5808624	1405.808624	1.405808624	0.4567	2194.84249	3.148769234	359.6656749	590220.5948	268.9125063	4198.441984	223.9827798	15.61266913	0.390865385
359	Beech	Gryfino	316d	19	5.99	4550	13.7652202	11	7	0-15	92.10669047	921.0669047	0.921066905	0.4579	1400.653416	2.014854028	230.5549198	360242.0622	257.1957189	3911.138924	218.7521902	15.20685857	0.3995
360	Beech	Gryfino	316d	19	5.99	4550	13.7652202	11	4	16-30	136.0850414	1360.850414	1.360850414	0.469	2431.205664	3.581855123	420.1863414	675525.9151	277.8563431	4963.998306	263.2071156	17.86534096	0.323868313
361	Beech	Gryfino	316d	19	5.99	4550	13.7652202	11	3	0-15	70.66508293	706.6508293	0.706650829	0.4701	1249.221486	1.844998454	216.7216246	327387.9862	262.0736113	4632.952692	261.0905383	17.67805873	0.32606383
362	Beech	Gryfino	316d	19	5.99	4550	13.7652202	11	10	0-15	164.2127416	1642.127416	1.642127416	0.488	1966.001169	3.013819676	367.7350971	463415.3888	235.7147066	2822.042822	183.5314145	11.9722815	0.446551724
363	Beech	Gryfino	316d	19	5.99	4550	13.7652202	11	1	0-15	141.2725271	1412.725271	1.412725271	0.4995	2131.464671	3.345017582	417.8807922	556213.7441	260.9537712	3937.168503	236.7776418	15.08760914	0.338068966
364	Beech	Gryfino	316d	19	5.99	4550	13.7652202	11	9	16-30	94.75807205	947.5807205	0.94758072	0.508	1338.168421	2.135612931	271.4784181	372922.5828	278.6813505	3935.523114	225.3753041	14.12194647	0.349044586
365	Beech	Gryfino	316d	19	5.99	4550	13.7652202	11	3	16-30	62.07691216	620.7691216	0.620769122	0.5143	791.0984853	1.278104254	164.2703804	231131.3071	292.165023	3723.305478	205.8904364	12.74384401	0.377894737
366	Beech	Gryfino	316d	19	5.99	4550	13.7652202	11	8	0-15	86.74628858	867.4628858	0.867462886	0.5379	1482.573037	2.505526772	337.1865702	272054.8054	183.5017895	3136.212625	288.833887	17.0909103	0.257264957
367	Beech	Gryfino	316d	19	5.99	4550	13.7652202	11	9	0-15	78.27339528	782.7339528	0.782733953	0.5525	1052.239974	1.826473366	252.4576372	268020.0943	254.7138495	3424.153166	233.3453608	13.44313697	0.310045662
368	Beech	Gryfino	316d	19	5.99	4550	13.7652202	11	6	0-15	66.97620421	669.7620421	0.669762042	0.5971	1419.922619	2.663422309	397.7072367	326811.5989	230.1615556	4879.518072	397.6669535	21.20040448	0.168405797
369	Beech	Gryfino	316d	19	5.99	4550	13.7652202	11	7	16-30	94.35460094	943.5460094	0.943546009	0.6444	1571.612771	3.181461922	512.4083093	352749.0273	224.4503442	3738.546121	337.1814294	16.65645082	0.184139483
370	Beech	Gryfino	316d	19	5.99	4550	13.7652202	11	10	16-30	272.342999	2723.42999	2.72342999	0.6776	4800.231243	5.463171741	499.1514014	1211566.104	252.3974455	4448.677249	200.5989418	17.62568254	0.545612009
371	Beech	Gryfino	316d	19	5.99	4550	13.7652202	11	5	16-30	238.5667033	2385.667033	2.385667033	0.6807	2630.979773	5.626600596	957.3793046	602901.1153	229.1545992	2527.180478	235.8502054	11.02827736	0.249187237
372	Beech	Gryfino	316d	19	5.99	4550	13.7652202	11	8	16-30	175.6828489	1756.828489	1.756828489	0.8615	4161.646566	5.566068402	592.526144	1372954.548	329.9065708	7814.96063	316.8248031	23.68840551	0.296498054
373	Beech	Gryfino	316d	19	5.99	4550	13.7652202	11	2	0-15	122.4246624	1224.246624	1.224246624	0.9	1551.304917	2.305681767	274.9367419	447852.9318	288.6943288	3658.19209	188.3347458	12.67150659	0.445283019
374	Beech	Gryfino	316d	19	5.99	4550	13.7652202	11	2	16-30	124.442018	1244.42018	1.24442018	0.9121	1443.495707	2.031459746	229.9785325	381568.3923	264.336354	3066.234368	163.245484	11.59974525	0.541102757
375	Beech	Gryfino	193a	25	8.65	4160	26.600624	9	2	16-30	257.5298454	2575.298454	2.575298454	0.5095	3399.708091	5.441464996	692.8175341	665727.331	195.8189683	2585.049239	211.2945389	13.20121979	0.37171381
376	Beech	Gryfino	193a	25	8.65	4160	26.600624	9	7	16-30	125.1913215	1251.913215	1.251913215	0.5711	4062.186327	7.288256015	1040.379076	688782.823	169.5596331	5501.841621	582.1694291	32.44782689	0.12033241
377	Beech	Gryfino	193a	25	8.65	4160	26.600624	9	9	16-30	100.521945	1005.21945	1.00521945	0.6221	3868.706944	7.561037068	1175.830091	714143.8642	184.5949757	7104.357798	752.1777523	38.48619266	0.085490196
378	Beech	Gryfino	193a	25	8.65	4160	26.600624	9	1	16-30	67.37967532	673.7967532	0.673796753	0.624	2262.472317	4.435035132	691.6647595	489929.2046	216.5459444	7271.171942	658.2155689	33.57796407	0.097416667
379	Beech	Gryfino	193a	25	8.65	4160	26.600624	9	8	16-30	28.70408752	287.0408752	0.287040875	0.6273	1065.845596	2.100539764	329.6935354	224791.0468	210.9039506	7831.325301	731.7911647	37.13218876	0.087062937
380	Beech	Gryfino	193a	25	8.65	4160	26.600624	9	5	0-15	67.09148167	670.9148167	0.670914817	0.6371	1241.640264	2.485139953	395.9780748	239200.7293	192.6489792	3565.292096	370.4106529	18.50667526	0.169432314
381	Beech	Gryfino	193a	25	8.65	4160	26.600624	9	4	16-30	103.7497139	1037.497139	1.037497139	0.6473	2937.118089	5.97307853	966.6015014	538345.7378	183.2904642	5188.888889	575.72	28.30965	0.107334526
382	Beech	Gryfino	193a	25	8.65	4160	26.600624	9	3	16-30	136.9496224	1369.496224	1.369496224	0.6528	3325.64924	6.8200105	1113.003875	685900.8865	206.2457094	5008.417508	497.9941077	24.28374158	0.123045054
383	Beech	Gryfino	193a	25	8.65	4160	26.600624	9	10	16-30	72.85535466	728.5535466	0.728553547	0.6811	2294.88488	4.91047396	836.3379717	443818.2207	193.3945465	6091.772152	674.0031646	31.49919304	0.087112336
384	Beech	Gryfino	193a	25	8.65	4160	26.600624	9	6	16-30	118.8510612	1188.510612	1.188510612	0.7168	3174.563719	7.14914494	1281.308967	559672.0679	176.2988925	4709.020369	601.5213385	26.71043647	0.092757535
385	Beech	Gryfino	193a	25	8.65	4160	26.600624	9	1	0-15	286.9832365	2869.832365	2.869832365	1.0733	13033.32841	21.94427491	2940.728002	2921130.834	224.1277702	10178.75075	764.6535449	45.41494678	0.097589181
386	Beech	Gryfino	193a	25	8.65	4160	26.600624	9	2	0-15	273.1499413	2731.499413	2.731499413	1.1038	9085.009699	16.38529607	2357.424055	1505523.626	165.7151369	5511.711332	599.8645284	33.26015615	0.115867971
387	Beech	Gryfino	193a	25	8.65	4160	26.600624	9	3	0-15	281.5075571	2815.075571	2.815075571	1.1448	8924.0034	16.67642929	2491.145909	1388517.005	155.5935091	4932.432432	592.3972154	31.70075962	0.113003239
388	Beech	Gryfino	193a	25	8.65	4160	26.600624	9	5	16-30	426.7571566	4267.571566	4.267571566	1.1872	10953.20717	21.15260119	3276.185411	2362611.541	215.7004341	5536.19665	495.6589681	25.66613587	0.13026038
389	Beech	Gryfino	193a	25	8.65	4160	26.600624	9	4	0-15	274.7638257	2747.638257	2.747638257	1.2275	9476.924243	19.52537915	3243.907722	1480162.585	156.1859679	5387.035872	710.6240822	34.49116425	0.084701493
390	Beech	Gryfino	193a	25	8.65	4160	26.600624	9	8	0-15	540.5360095	5405.360095	5.405360095	1.2314	11951.81718	23.10003519	3638.156635	1760286.813	147.2819393	3256.557901	427.3542333	22.11104713	0.148574144
391	Beech	Gryfino	193a	25	8.65	4160	26.600624	9	10	0-15	309.2317862	3092.317862	3.092317862	1.2381	7988.100286	16.83682635	2866.950428	1280732.58	160.3300577	4141.6589	544.4726934	25.83208015	0.107860877
392	Beech	Gryfino	193a	25	8.65	4160	26.600624	9	7	0-15	326.6386827	3266.386827	3.266386827	1.2623	10033.89421	18.79554026	2837.554676	1893432.279	188.7036319	5796.71784	575.4229751	30.7186342	0.115112736
393	Beech	Gryfino	193a	25	8.65	4160	26.600624	9	9	0-15	310.9609481	3109.609481	3.109609481	1.2841	8375.789912	17.40026799	2888.276758	1535495.766	183.3254872	4937.905468	559.5644115	26.93518258	0.107663141
394	Beech	Gryfino	193a	25	8.65	4160	26.600624	9	6	0-15	304.0443005	3040.443005	3.040443005	1.4266	7748.605023	16.92908867	2956.290459	1386211.455	178.8981954	4559.241706	556.7967773	25.48511848	0.102846559
395	Beech	Gryfino	316d	29	9.81	2389	18.71818881	12	4	0-15	132.7996338	1327.996338	1.327996338	0.3617	1765.157286	2.005920024	181.5619994	392519.751	222.3709775	2955.729167	151.0486111	13.29188368	0.731428571
396	Beech	Gryfino	316d	29	9.81	2389	18.71818881	12	9	0-15	NA	NA	NA	0.3682	1039.150218	1.202026894	110.6663615	269172.8689	259.0317206	NA	NA	NA	NA
397	Beech	Gryfino	316d	29	9.81	2389	18.71818881	12	7	0-15	119.8885583	1198.885583	1.198885583	0.3957	1584.545749	1.969855471	194.8189073	333728.2464	210.6144595	2783.653846	164.3072115	13.21682212	0.615384615
398	Beech	Gryfino	316d	29	9.81	2389	18.71818881	12	9	16-30	81.04005432	810.4005432	0.810400543	0.4103	888.8301394	1.145800313	117.5830091	185020.3232	208.1616216	2283.072546	141.3869132	10.96778805	0.689215686
399	Beech	Gryfino	316d	29	9.81	2389	18.71818881	12	8	0-15	203.2918006	2032.918006	2.032918006	0.4113	3127.195058	4.040918788	415.575243	693393.9214	221.7303074	3410.830734	198.7743124	15.38278991	0.489181692
400	Beech	Gryfino	316d	29	9.81	2389	18.71818881	12	10	16-30	69.97341817	699.7341817	0.699734182	0.4311	686.4484544	0.929764589	100.2913901	105478.8758	153.6588438	1507.413509	132.8739703	9.810131796	0.697701149
401	Beech	Gryfino	316d	29	9.81	2389	18.71818881	12	5	16-30	112.6837171	1126.837171	1.126837171	0.4367	1224.140569	1.679488841	183.2911613	259374.2848	211.882762	2301.790281	149.0445013	10.86350895	0.614779874
402	Beech	Gryfino	316d	29	9.81	2389	18.71818881	12	1	0-15	216.8945408	2168.945408	2.168945408	0.4443	1680.250249	2.345458255	260.5270594	321047.7259	191.0713753	1480.201967	108.1381876	7.746853574	0.832522124
403	Beech	Gryfino	316d	29	9.81	2389	18.71818881	12	7	16-30	53.89221251	538.9221251	0.538922125	0.4464	686.0553583	0.962099917	107.2080377	135451.0154	197.4345274	2513.368984	178.5229947	12.73013904	0.502688172
404	Beech	Gryfino	316d	29	9.81	2389	18.71818881	12	2	0-15	165.8842648	1658.842648	1.658842648	0.4575	2287.402221	3.287326977	375.8045193	413269.6938	180.6720699	2491.313412	198.1699097	13.78914524	0.441411043
405	Beech	Gryfino	316d	29	9.81	2389	18.71818881	12	6	0-15	NA	NA	NA	0.4669	1632.377249	2.394549161	279.5478403	319318.564	195.6156668	NA	NA	NA	NA
406	Beech	Gryfino	316d	29	9.81	2389	18.71818881	12	10	0-15	222.6584138	2226.584138	2.226584138	0.4723	2481.358852	3.682019708	434.5960239	473790.3602	190.9398795	2127.879886	165.3662956	11.14424023	0.512334218
407	Beech	Gryfino	316d	29	9.81	2389	18.71818881	12	3	0-15	101.8476358	1018.476358	1.018476358	0.488	1092.883924	1.675667393	204.6174913	229978.5325	210.4327161	2258.064516	164.5268817	10.73057725	0.497746479
408	Beech	Gryfino	316d	29	9.81	2389	18.71818881	12	3	16-30	NA	NA	NA	0.5064	907.412866	1.443654214	182.714774	174645.3518	192.4651482	NA	NA	NA	NA
409	Beech	Gryfino	316d	29	9.81	2389	18.71818881	12	2	16-30	154.7599899	1547.599899	1.547599899	0.5124	938.4778359	1.510762987	193.6661327	129110.7551	137.574645	834.264432	97.61973929	6.064085661	0.799107143
410	Beech	Gryfino	316d	29	9.81	2389	18.71818881	12	6	16-30	84.61365558	846.1365558	0.846136556	0.5231	1058.714532	1.739842355	227.6729833	251881.2499	237.9123383	2976.839237	205.6219346	12.51233651	0.37164557
411	Beech	Gryfino	316d	29	9.81	2389	18.71818881	12	5	0-15	205.1938786	2051.938786	2.051938786	0.5371	2374.548522	4.00654305	537.7693505	457075.1286	192.4892772	2227.52809	195.2564607	11.5722191	0.381564845
412	Beech	Gryfino	316d	29	9.81	2389	18.71818881	12	4	16-30	77.17825941	771.7825941	0.771782594	0.5405	658.6861837	1.11842768	151.0134725	117583.0091	178.5114247	1523.525019	144.9148618	8.534607916	0.511068702
413	Beech	Gryfino	316d	29	9.81	2389	18.71818881	12	1	16-30	82.13519019	821.3519019	0.821351902	0.5612	1090.495375	1.922551365	269.7492562	195971.6819	179.7088611	2385.964912	234.0715789	13.27683509	0.304487179
414	Beech	Gryfino	193a	35	17.72	792	20.41553832	10	2	16-30	112.3378847	1123.378847	1.123378847	0.3758	1299.922818	1.534781046	144.0968249	278395.0657	214.1627655	2478.193946	136.6218574	11.57154438	0.7796
415	Beech	Gryfino	193a	35	17.72	792	20.41553832	10	9	16-30	114.8739888	1148.739888	1.148739888	0.414	1558.224446	2.02670455	209.804977	338339.3448	217.1313289	2945.30858	176.4284997	13.56464124	0.547527473
416	Beech	Gryfino	193a	35	17.72	792	20.41553832	10	8	16-30	174.0113257	1740.113257	1.740113257	0.4446	2075.821971	2.899660407	322.2005005	488200.0427	235.1839655	2805.564757	166.6363034	11.92923485	0.540071556
417	Beech	Gryfino	193a	35	17.72	792	20.41553832	10	8	0-15	161.5613601	1615.613601	1.615613601	0.453	2485.818361	3.537571287	400.5891732	559095.6806	224.9141327	3460.577952	218.9614699	15.38621834	0.403309353
418	Beech	Gryfino	193a	35	17.72	792	20.41553832	10	3	0-15	414.3648297	4143.648297	4.143648297	0.4678	3222.809065	4.736122566	553.9081949	627685.7692	194.7635608	1514.8143	114.2983725	7.777709	0.748074922
419	Beech	Gryfino	193a	35	17.72	792	20.41553832	10	9	0-15	273.20758	2732.0758	2.7320758	0.4709	2668.578093	3.948137725	464.5681634	646706.5501	242.3412497	2367.088608	144.5105485	9.767584388	0.58808933
420	Beech	Gryfino	193a	35	17.72	792	20.41553832	10	4	16-30	245.0798798	2450.798798	2.450798798	0.472	2334.478653	3.461689899	408.6585954	439207.1223	188.1392754	1792.097836	141.247413	9.525378645	0.599717913
421	Beech	Gryfino	193a	35	17.72	792	20.41553832	10	10	0-15	84.38310066	843.8310066	0.843831007	0.4783	1713.518747	2.574981441	307.790818	333151.8591	194.42557	3948.087432	305.1536885	20.30642077	0.274157303
422	Beech	Gryfino	193a	35	17.72	792	20.41553832	10	4	0-15	230.8431135	2308.431135	2.308431135	0.4827	2853.654326	4.327054735	522.2068934	565435.9409	198.144511	2449.438202	187.4456929	12.36187765	0.44205298
423	Beech	Gryfino	193a	35	17.72	792	20.41553832	10	10	16-30	326.5234052	3265.234052	3.265234052	0.5226	3743.142123	6.1459659	802.9075083	784463.1147	209.5734249	2402.471315	188.2243601	11.46362577	0.406676238
424	Beech	Gryfino	193a	35	17.72	792	20.41553832	10	6	16-30	263.8701057	2638.701057	2.638701057	0.5266	2685.685845	4.442712611	585.0331091	526817.9918	196.1577125	1996.505024	168.3674093	10.17806029	0.451034483
425	Beech	Gryfino	193a	35	17.72	792	20.41553832	10	7	0-15	309.6928961	3096.928961	3.096928961	0.5343	2534.055061	4.253686396	568.3178774	517019.4077	204.0284821	1669.458403	137.3517588	8.182477201	0.544929006
426	Beech	Gryfino	193a	35	17.72	792	20.41553832	10	3	16-30	196.7786241	1967.786241	1.967786241	0.5465	2368.108547	4.066089622	555.6373568	447276.5445	188.875018	2272.993556	206.6326889	12.03437903	0.354149378
427	Beech	Gryfino	193a	35	17.72	792	20.41553832	10	1	0-15	442.2043362	4422.043362	4.422043362	0.5544	4638.258342	8.078788488	1119.920523	846136.5558	182.4254911	1913.451512	182.693561	10.48894812	0.39485332
428	Beech	Gryfino	193a	35	17.72	792	20.41553832	10	5	16-30	225.1368792	2251.368792	2.251368792	0.6003	1983.439767	3.740822741	561.4012298	383873.9415	193.5395004	1705.069124	166.1577061	8.809928315	0.401026694
429	Beech	Gryfino	193a	35	17.72	792	20.41553832	10	7	16-30	344.4490502	3444.490502	3.444490502	0.6099	1427.974174	2.736116275	417.3044049	223061.8849	156.2086269	647.5903614	79.43457162	4.145676037	0.825414365
430	Beech	Gryfino	193a	35	17.72	792	20.41553832	10	1	16-30	149.8030592	1498.030592	1.498030592	0.6101	1667.731117	3.1966382	487.6236554	300297.7831	180.0636686	2004.61716	213.3893805	11.13282416	0.307210402
431	Beech	Gryfino	193a	35	17.72	792	20.41553832	10	5	0-15	543.3026686	5433.026686	5.433026686	0.7558	6597.745182	7.905912645	773.511756	1483620.909	224.8678705	2730.744749	145.5158073	12.14377467	0.702384501
432	Beech	Gryfino	193a	35	17.72	792	20.41553832	10	6	0-15	346.8122381	3468.122381	3.468122381	0.8336	4358.140455	5.743353608	602.324728	847865.7177	194.5475889	2444.739904	165.6041217	12.5662822	0.575789474
433	Beech	Gryfino	193a	35	17.72	792	20.41553832	10	2	0-15	429.3508994	4293.508994	4.293508994	0.9759	3883.102216	6.539505857	888.2128286	889941.9905	229.1832512	2072.761444	152.3114512	9.044122701	0.483387411
434	Beech	Gryfino	265c	45	15.93	980	23.313079	8	9	0-15	142.8864116	1428.864116	1.428864116	0.3775	2488.089327	2.950370962	278.3950657	545262.3854	219.1490392	3816.054861	206.4836628	17.41305768	0.513250518
435	Beech	Gryfino	265c	45	15.93	980	23.313079	8	4	16-30	125.3065989	1253.065989	1.253065989	0.4241	2055.853033	2.738963628	290.499199	408082.2081	198.4977533	3256.669733	218.5809568	16.40658234	0.431349206
436	Beech	Gryfino	265c	45	15.93	980	23.313079	8	8	16-30	114.9316275	1149.316275	1.149316275	0.445	1677.952193	2.345844434	261.1034467	382721.1669	228.0882427	3329.98997	204.1078235	14.59956871	0.4401766
437	Beech	Gryfino	265c	45	15.93	980	23.313079	8	3	16-30	226.46257	2264.6257	2.2646257	0.4497	2974.488736	4.202295704	472.6375856	708379.9912	238.1518486	3128.022398	185.5624841	13.13457114	0.479146341
438	Beech	Gryfino	265c	45	15.93	980	23.313079	8	4	0-15	101.7899971	1017.899971	1.017899971	0.4716	1399.414759	2.073316991	244.388215	344679.6051	246.3026796	3386.183465	203.6857305	13.74805776	0.416509434
439	Beech	Gryfino	265c	45	15.93	980	23.313079	8	6	16-30	146.9787614	1469.787614	1.469787614	0.4833	2259.057799	3.429844501	414.4224684	532005.4775	235.498834	3619.607843	233.3564706	15.36996078	0.354659249
440	Beech	Gryfino	265c	45	15.93	980	23.313079	8	1	16-30	157.4113715	1574.113715	1.574113715	0.4941	1479.851913	2.29730686	283.5825514	379262.8431	256.2843214	2409.373856	145.9428781	9.401175394	0.555081301
441	Beech	Gryfino	265c	45	15.93	980	23.313079	8	9	16-30	180.7550571	1807.550571	1.807550571	0.5127	2448.528985	3.943774473	505.4916617	461109.8397	188.3211686	2551.020408	218.1833546	13.54611607	0.357582668
442	Beech	Gryfino	265c	45	15.93	980	23.313079	8	5	0-15	138.3905906	1383.905906	1.383905906	0.5289	2020.937219	3.35781338	443.8182207	491081.9792	242.9971474	3548.521449	242.6330696	14.60314036	0.311818182
443	Beech	Gryfino	265c	45	15.93	980	23.313079	8	8	0-15	74.75743275	747.5743275	0.747574328	0.532	1253.231412	2.094504989	278.3950657	317013.0148	252.9564864	4240.555127	280.1734773	16.7639707	0.268530021
444	Beech	Gryfino	265c	45	15.93	980	23.313079	8	7	0-15	170.8411956	1708.411956	1.708411956	0.5571	2400.106688	4.200555015	585.0331091	510679.1474	212.7735196	2989.203779	245.8748313	14.04875843	0.292019704
445	Beech	Gryfino	265c	45	15.93	980	23.313079	8	7	16-30	204.271659	2042.71659	2.04271659	0.5605	3298.08467	5.807822527	813.858867	805789.4448	244.320424	3944.69526	284.3185666	16.14558126	0.250991501
446	Beech	Gryfino	265c	45	15.93	980	23.313079	8	2	0-15	51.58666331	515.8666331	0.515866633	0.5617	1064.53662	1.87852114	263.9853832	272054.8054	255.561716	5273.743017	364.1486034	20.63588827	0.195414847
447	Beech	Gryfino	265c	45	15.93	980	23.313079	8	5	16-30	90.55044476	905.5044476	0.905504448	0.5724	1414.491322	2.543608681	364.2767733	291651.9736	206.1885917	3220.878421	280.905156	15.62103119	0.248575949
448	Beech	Gryfino	265c	45	15.93	980	23.313079	8	10	0-15	233.5521338	2335.521338	2.335521338	0.574	2587.474636	4.666068453	669.7620421	635178.8041	245.4821374	2719.64462	199.7870188	11.07878825	0.348709122
449	Beech	Gryfino	265c	45	15.93	980	23.313079	8	1	0-15	390.3294793	3903.294793	3.903294793	0.6146	5745.21361	11.09342663	1704.377245	1249031.278	217.4038013	3199.940933	284.2067336	14.71888216	0.229015894
450	Beech	Gryfino	265c	45	15.93	980	23.313079	8	3	0-15	97.23653744	972.3653744	0.972365374	0.6149	1598.220538	3.087441626	474.3667475	397130.8494	248.4831349	4084.173088	317.5186722	16.43641968	0.204981774
451	Beech	Gryfino	265c	45	15.93	980	23.313079	8	6	0-15	147.3245938	1473.245938	1.473245938	0.6182	2695.895393	5.235631327	809.2477686	699157.7944	259.3415888	4745.696401	355.3806729	18.299018	0.182051282
452	Beech	Gryfino	265c	45	15.93	980	23.313079	8	2	16-30	157.8148426	1578.148426	1.578148426	0.7715	1482.905036	3.593976548	693.3939214	339492.1194	228.937195	2151.205259	227.7337473	9.396486486	0.227597672
453	Beech	Gryfino	265c	45	15.93	980	23.313079	8	10	16-30	328.5407608	3285.407608	3.285407608	1.0258	3711.65812	6.132685937	808.094994	923372.4539	248.7762677	2810.526316	186.664386	11.29740526	0.406562054
454	Beech	Gryfino	346b	50	24.79	553	28.14411929	13	6	0-15	158.1030363	1581.030363	1.581030363	0.383	1927.978628	2.319739854	221.9091103	455345.9667	236.1779119	2880.05833	146.7232957	12.19444404	0.712467532
455	Beech	Gryfino	346b	50	24.79	553	28.14411929	13	9	16-30	65.82342961	658.2342961	0.658234296	0.3834	899.1970414	1.083031736	103.7497139	180409.2248	200.6336948	2740.805604	164.5359019	13.66074431	0.634444444
456	Beech	Gryfino	346b	50	24.79	553	28.14411929	13	10	0-15	182.0231092	1820.231092	1.820231092	0.385	2913.418772	3.523547784	338.9157321	616158.0232	211.4896867	3385.053832	193.5769474	16.00576314	0.53707483
457	Beech	Gryfino	346b	50	24.79	553	28.14411929	13	8	16-30	37.17698082	371.7698082	0.371769808	0.3895	764.7120511	0.935857003	91.06919333	215568.85	281.895453	5798.449612	251.7302326	20.56950388	0.408227848
458	Beech	Gryfino	346b	50	24.79	553	28.14411929	13	9	0-15	118.5052288	1185.052288	1.185052288	0.4275	1365.331826	1.833488	195.9716819	278395.0657	203.9028612	2349.22179	154.7178988	11.52127918	0.604705882
459	Beech	Gryfino	346b	50	24.79	553	28.14411929	13	8	0-15	183.8099098	1838.099098	1.838099098	0.4282	2615.532594	3.518786825	376.9572939	663421.7818	253.6469182	3609.281907	191.4361869	14.22955158	0.487614679
460	Beech	Gryfino	346b	50	24.79	553	28.14411929	13	10	16-30	157.8724814	1578.724814	1.578724814	0.4672	2634.359708	3.866965101	451.8876429	561401.2298	213.1072792	3556.042351	244.9423147	16.68663016	0.349362245
461	Beech	Gryfino	346b	50	24.79	553	28.14411929	13	7	16-30	90.37752857	903.7752857	0.903775286	0.4771	985.4649285	1.477050094	176.3745137	227672.9833	231.0310359	2519.132653	163.4311224	10.90387117	0.512418301
462	Beech	Gryfino	346b	50	24.79	553	28.14411929	13	1	16-30	48.41653316	484.1653316	0.484165332	0.4795	935.6460451	1.409307295	168.8814788	193666.1327	206.9865348	4000	291.0797619	19.32492857	0.28668942
463	Beech	Gryfino	346b	50	24.79	553	28.14411929	13	4	0-15	207.4994278	2074.994278	2.074994278	0.4849	3194.67099	4.86654172	590.2205948	673796.7532	210.9127216	3247.222222	234.5327778	15.39604722	0.3515625
464	Beech	Gryfino	346b	50	24.79	553	28.14411929	13	5	0-15	168.189814	1681.89814	1.68189814	0.5042	1975.210686	3.128993386	394.2489129	385603.1034	195.2212522	2292.66621	186.0394106	11.74393763	0.426608187
465	Beech	Gryfino	346b	50	24.79	553	28.14411929	13	7	0-15	88.87892159	888.7892159	0.888789216	0.5191	1978.66728	3.226644922	418.4571795	441512.6715	223.1363888	4967.574578	363.038262	22.26250324	0.212396694
466	Beech	Gryfino	346b	50	24.79	553	28.14411929	13	1	0-15	150.9558338	1509.558338	1.509558338	0.5274	2958.736071	4.902381482	646.1301628	612699.6994	207.0815662	4058.801069	324.7560137	19.60001145	0.233630687
467	Beech	Gryfino	346b	50	24.79	553	28.14411929	13	5	16-30	88.82128286	888.2128286	0.888212829	0.5443	710.0273061	1.214125263	165.423155	139485.7265	196.4512143	1570.408825	136.6930565	7.993887086	0.536933798
468	Beech	Gryfino	346b	50	24.79	553	28.14411929	13	2	16-30	128.5920065	1285.920065	1.285920065	0.9262	1656.507703	2.472424849	294.5339101	362547.6114	218.8626173	2819.363514	192.2689377	12.88188705	0.436594912
469	Beech	Gryfino	346b	50	24.79	553	28.14411929	13	4	16-30	113.548298	1135.48298	1.13548298	0.9558	1928.142899	2.906363792	349.2907035	470908.4237	244.2290061	4147.208122	255.9583756	16.98081726	0.325082508
470	Beech	Gryfino	346b	50	24.79	553	28.14411929	13	6	16-30	168.0168978	1680.168978	1.680168978	0.9621	1361.477524	2.087323203	254.7631864	311249.1418	228.6112964	1852.487136	124.2329331	8.103217839	0.659502262
471	Beech	Gryfino	346b	50	24.79	553	28.14411929	13	2	0-15	195.6258495	1956.258495	1.956258495	1.3165	4317.100527	5.985747523	663.4217818	1084184.51	251.1371935	5542.133176	305.9793754	22.06814968	0.294874023
472	Beech	Gryfino	346b	50	24.79	553	28.14411929	13	3	0-15	206.2890145	2062.890145	2.062890145	1.6187	2982.452103	3.754615689	394.2489129	721060.5118	241.7676754	3495.389774	182.007544	14.45763901	0.523245614
473	Beech	Gryfino	346b	50	24.79	553	28.14411929	13	3	16-30	148.8808395	1488.808395	1.488808395	1.985	1189.05645	1.998888099	303.1797196	210381.3643	176.9313511	1413.085559	134.2609369	7.986631823	0.491064639
474	Beech	Gryfino	318a	60	30.14	413	32.04782277	15	3	0-15	115.3350986	1153.350986	1.153350986	0.3889	1463.387409	1.787872709	174.0689645	354478.1892	242.231269	3073.463268	155.0154923	12.68813593	0.662582781
475	Beech	Gryfino	318a	60	30.14	413	32.04782277	15	6	16-30	131.704498	1317.04498	1.31704498	0.3956	1525.029149	1.895172969	187.3258724	296263.072	194.2671536	2249.452954	143.8958425	11.57917287	0.703076923
476	Beech	Gryfino	318a	60	30.14	413	32.04782277	15	5	0-15	172.3398026	1723.398026	1.723398026	0.4045	1713.646705	2.177902467	220.1799484	357936.513	208.8741582	2076.923077	126.3725753	9.94341806	0.782722513
477	Beech	Gryfino	318a	60	30.14	413	32.04782277	15	10	0-15	250.3826429	2503.826429	2.503826429	0.4126	3286.347119	4.259507908	439.2071223	688206.4357	209.4137992	2748.618785	170.1199355	13.12529926	0.57007874
478	Beech	Gryfino	318a	60	30.14	413	32.04782277	15	1	16-30	65.18940358	651.8940358	0.651894036	0.4126	1059.119732	1.37294302	141.7912757	255915.961	241.6308121	3925.729443	210.6083112	16.24680813	0.459756098
479	Beech	Gryfino	318a	60	30.14	413	32.04782277	15	8	16-30	142.4829405	1424.829405	1.424829405	0.4184	1746.458705	2.295508531	240.3535039	409234.9827	234.3227363	2872.168285	161.1076052	12.25731796	0.592805755
480	Beech	Gryfino	318a	60	30.14	413	32.04782277	15	7	16-30	55.50609695	555.0609695	0.555060969	0.4305	565.0647475	0.764226157	82.42338384	89916.41873	159.1258686	1619.937695	137.6832814	10.18022845	0.673426573
481	Beech	Gryfino	318a	60	30.14	413	32.04782277	15	10	16-30	137.6412871	1376.412871	1.376412871	0.4314	2444.428565	3.31306267	357.3601257	522783.2807	213.8672768	3798.157454	240.7026801	17.75941374	0.38516129
482	Beech	Gryfino	318a	60	30.14	413	32.04782277	15	7	0-15	342.4316947	3424.316947	3.424316947	0.4436	3222.975641	4.492068655	497.9986268	655352.3596	203.3376707	1913.819222	131.1814509	9.412024912	0.687615741
483	Beech	Gryfino	318a	60	30.14	413	32.04782277	15	2	16-30	45.88042905	458.8042905	0.45880429	0.4441	568.6366195	0.793333715	88.18725683	178103.6756	313.2117585	3881.909548	172.9133166	12.39388191	0.520261438
484	Beech	Gryfino	318a	60	30.14	413	32.04782277	15	9	0-15	203.2918006	2032.918006	2.032918006	0.445	3255.794557	4.551459603	506.068049	762560.3973	234.2163745	3751.063227	223.8880068	16.01537567	0.401708428
485	Beech	Gryfino	318a	60	30.14	413	32.04782277	15	8	0-15	243.8694664	2438.694664	2.438694664	0.4506	3474.610197	4.918162966	553.9081949	785615.8893	226.1018776	3221.460648	201.6719452	14.24782794	0.440270552
486	Beech	Gryfino	318a	60	30.14	413	32.04782277	15	5	16-30	55.27554203	552.7554203	0.55275542	0.4586	792.4564538	1.141742546	130.839917	137756.5646	173.83487	2492.179353	206.5547445	14.3364755	0.42246696
487	Beech	Gryfino	318a	60	30.14	413	32.04782277	15	6	0-15	270.0374498	2700.374498	2.700374498	0.4857	2057.723986	3.139904398	380.992005	461109.8397	224.0873134	1707.577375	116.2766275	7.62014301	0.708774584
488	Beech	Gryfino	318a	60	30.14	413	32.04782277	15	3	16-30	171.7057765	1717.057765	1.717057765	0.4999	1119.929745	1.758978414	219.6035611	226520.2087	202.2628738	1319.234642	102.4414233	6.522376636	0.781889764
489	Beech	Gryfino	318a	60	30.14	413	32.04782277	15	2	0-15	193.2626615	1932.626615	1.932626615	0.5358	2157.819981	3.632098804	486.4708808	400589.1732	185.6453165	2072.770653	187.9358783	11.16521921	0.397274882
490	Beech	Gryfino	318a	60	30.14	413	32.04782277	15	9	16-30	139.6586427	1396.586427	1.396586427	0.5398	1480.21446	2.51006294	338.9157321	320471.3386	216.5033157	2294.676021	179.7284358	10.59880314	0.41207483
491	Beech	Gryfino	318a	60	30.14	413	32.04782277	15	4	0-15	227.5577059	2275.577059	2.275577059	0.5415	1492.571627	2.538962999	343.5268305	307214.4307	205.8289365	1350.050659	111.5744681	6.559090679	0.662416107
492	Beech	Gryfino	318a	60	30.14	413	32.04782277	15	4	16-30	96.94834379	969.4834379	0.969483438	0.5836	554.322041	1.016251503	148.131536	94527.51713	170.528159	975.0297265	104.824019	5.717705113	0.654474708
493	Beech	Gryfino	318a	60	30.14	413	32.04782277	15	1	0-15	418.7453731	4187.453731	4.187453731	0.8292	4732.283826	6.238435715	655.9287469	1125684.396	237.87339	2688.231246	148.9792154	11.30110117	0.638400703
494	Beech	Gryfino	122a	63	22.63	498	22.65193969	19	4	0-15	55.56373568	555.6373568	0.555637357	0.337	1070.958151	1.13387486	95.68029173	280124.2276	261.5641212	5041.493776	204.0674274	19.27440871	0.580722892
495	Beech	Gryfino	122a	63	22.63	498	22.65193969	19	8	16-30	70.83799912	708.3799912	0.708379991	0.3851	1008.3769	1.220108163	117.5830091	240929.8912	238.9284118	3401.139138	172.2392189	14.23497152	0.60245098
496	Beech	Gryfino	122a	63	22.63	498	22.65193969	19	7	0-15	392.9232221	3929.232221	3.929232221	0.4012	3538.201279	4.460119507	447.2765445	856511.5272	242.0754106	2179.844506	113.5112219	9.004815901	0.878479381
497	Beech	Gryfino	122a	63	22.63	498	22.65193969	19	3	16-30	152.6273569	1526.273569	1.526273569	0.4184	1828.586979	2.403488928	251.3048626	461109.8397	252.1672991	3021.148036	157.4743202	11.98072885	0.60733945
498	Beech	Gryfino	122a	63	22.63	498	22.65193969	19	6	16-30	260.5270594	2605.270594	2.605270594	0.4275	2416.160227	3.245210357	346.9851543	629414.9311	260.5021489	2415.929204	124.5632743	9.274123894	0.750830565
499	Beech	Gryfino	122a	63	22.63	498	22.65193969	19	5	16-30	179.1988114	1791.988114	1.791988114	0.4399	2081.037123	2.876189916	316.4366275	417880.7922	200.8041027	2331.93953	160.502734	11.6130074	0.566302368
500	Beech	Gryfino	122a	63	22.63	498	22.65193969	19	3	0-15	407.044711	4070.44711	4.07044711	0.4951	2336.50696	3.63454845	450.158481	518748.5696	222.018842	1274.426508	89.29113566	5.740172756	0.904225352
501	Beech	Gryfino	122a	63	22.63	498	22.65193969	19	8	0-15	297.6464015	2976.464015	2.976464015	0.5577	4064.953562	7.121933695	993.1153171	847289.3304	208.4376408	2846.630519	239.2749806	13.65698877	0.299709808
502	Beech	Gryfino	122a	63	22.63	498	22.65193969	19	1	16-30	385.3725485	3853.725485	3.853725485	0.58	2568.705737	4.68045508	678.4078516	633449.6422	246.6026502	1643.733174	121.4527371	6.665513012	0.568054376
503	Beech	Gryfino	122a	63	22.63	498	22.65193969	19	7	16-30	435.633521	4356.33521	4.35633521	0.6008	1915.942509	3.616259681	542.9568362	356207.3511	185.9175573	817.676634	83.01151098	4.398060333	0.802335456
504	Beech	Gryfino	122a	63	22.63	498	22.65193969	19	10	0-15	375.3434095	3753.434095	3.753434095	0.6827	2651.289932	5.686014599	970.6362125	554484.5822	209.1376637	1477.272727	151.4883292	7.063637899	0.386698337
505	Beech	Gryfino	122a	63	22.63	498	22.65193969	19	1	0-15	540.3630933	5403.630933	5.403630933	0.7886	5926.305853	7.390074831	736.6229688	1461141.804	246.5518724	2704	136.76128	10.96726613	0.733568075
506	Beech	Gryfino	122a	63	22.63	498	22.65193969	19	9	16-30	267.6166232	2676.166232	2.676166232	0.8358	3397.388708	4.643646987	506.068049	806942.2194	237.5183674	3015.291837	173.5186302	12.69498385	0.52881549
507	Beech	Gryfino	122a	63	22.63	498	22.65193969	19	9	0-15	471.5424498	4715.424498	4.715424498	0.8745	5383.021053	7.349168624	802.331121	1446155.735	268.6513243	3066.862242	155.8538076	11.41577191	0.587715517
508	Beech	Gryfino	122a	63	22.63	498	22.65193969	19	4	16-30	377.360765	3773.60765	3.77360765	0.9039	3936.997887	6.209449198	830.5740987	827115.7749	210.0879397	2191.843592	164.5494119	10.43298152	0.454337266
509	Beech	Gryfino	122a	63	22.63	498	22.65193969	19	10	16-30	268.9999527	2689.999527	2.689999527	0.9043	2801.41865	3.880250828	428.8321509	584456.7218	208.6288394	2172.70195	144.2472681	10.41419756	0.627284946
510	Beech	Gryfino	122a	63	22.63	498	22.65193969	19	6	0-15	459.9570651	4599.570651	4.599570651	0.9109	4055.450088	5.860625368	680.1370135	944122.3967	232.8033575	2052.631579	127.416792	8.817018797	0.676271186
511	Beech	Gryfino	122a	63	22.63	498	22.65193969	19	2	0-15	454.9424955	4549.424955	4.549424955	0.9993	3929.783247	6.130276638	764.8659465	821351.9019	209.0069223	1805.397187	134.7483846	8.637977955	0.594800301
512	Beech	Gryfino	122a	63	22.63	498	22.65193969	19	5	0-15	373.3836927	3733.836927	3.733836927	1.0684	3820.42932	6.507545181	884.7545048	798296.4099	208.9546339	2138.005557	174.2857363	10.23191263	0.422019544
513	Beech	Gryfino	121i	65	33.8	377	35.31923932	18	9	16-30	96.60251141	966.0251141	0.966025114	0.3599	641.7876609	0.725573624	65.13176485	197700.8438	308.0471249	2046.539379	75.10918854	6.643591885	1.483185841
514	Beech	Gryfino	121i	65	33.8	377	35.31923932	18	2	0-15	144.2121024	1442.121024	1.442121024	0.3905	870.269892	1.067688306	104.3261012	230554.9198	264.9234702	1598.721023	74.03597122	6.034652278	1.382320442
515	Beech	Gryfino	121i	65	33.8	377	35.31923932	18	7	0-15	164.5009353	1645.009353	1.645009353	0.4118	2146.71415	2.777546994	285.8881006	521630.5061	242.9902025	3170.988087	168.8468816	13.04985985	0.575403226
516	Beech	Gryfino	121i	65	33.8	377	35.31923932	18	6	0-15	283.2943577	2832.943577	2.832943577	0.4131	3164.461379	4.106425205	424.2210525	844983.7812	267.0229401	2982.706002	144.9525941	11.1702238	0.667798913
517	Beech	Gryfino	121i	65	33.8	377	35.31923932	18	1	0-15	222.83133	2228.3133	2.2283133	0.4351	2520.406786	3.445164875	374.6517447	545838.7727	216.5677285	2449.560269	154.6086394	11.31082773	0.594769231
518	Beech	Gryfino	121i	65	33.8	377	35.31923932	18	7	16-30	19.48189073	194.8189073	0.194818907	0.446	434.9516548	0.609494986	68.01370135	125076.044	287.5630949	6420.118343	312.852071	22.32594675	0.286440678
519	Beech	Gryfino	121i	65	33.8	377	35.31923932	18	5	0-15	215.7417662	2157.417662	2.157417662	0.4593	3151.490359	4.547626627	522.2068934	688206.4357	218.3749139	3189.954582	210.7902752	14.60769703	0.413134658
520	Beech	Gryfino	121i	65	33.8	377	35.31923932	18	1	16-30	104.2684625	1042.684625	1.042684625	0.4622	1748.088152	2.538248279	293.3811355	442665.4461	253.2283315	4245.439469	243.4339414	16.76526258	0.35540275
521	Beech	Gryfino	121i	65	33.8	377	35.31923932	18	5	16-30	260.6999756	2606.999756	2.606999756	0.4689	2385.794414	3.514602253	412.1169192	551026.2584	230.9613331	2113.641388	134.8140615	9.151494583	0.632587413
522	Beech	Gryfino	121i	65	33.8	377	35.31923932	18	9	0-15	437.8814315	4378.814315	4.378814315	0.4971	2895.506384	4.52209267	561.9776171	697428.6325	240.865859	1592.733974	103.2720811	6.612535211	0.779179487
523	Beech	Gryfino	121i	65	33.8	377	35.31923932	18	8	0-15	272.9770251	2729.770251	2.729770251	0.501	2511.499297	3.953037017	495.1166903	548720.7092	218.4833218	2010.135135	144.8120777	9.200405405	0.551338766
524	Beech	Gryfino	121i	65	33.8	377	35.31923932	18	3	16-30	225.0792405	2250.792405	2.250792405	0.5019	2193.604986	3.458715741	434.0196366	486470.8808	221.7677676	2161.331626	153.6665813	9.745923175	0.518592297
525	Beech	Gryfino	121i	65	33.8	377	35.31923932	18	8	16-30	231.361862	2313.61862	2.31361862	0.506	2763.805921	4.393852259	555.6373568	549297.0965	198.7466241	2374.190334	189.9125561	11.94581465	0.416390041
526	Beech	Gryfino	121i	65	33.8	377	35.31923932	18	6	16-30	322.4886941	3224.886941	3.224886941	0.5068	2956.707764	4.707193687	596.560855	741234.0672	250.6957489	2298.480786	145.9646113	9.168407507	0.54057971
527	Beech	Gryfino	121i	65	33.8	377	35.31923932	18	4	16-30	63.1144093	631.144093	0.631144093	0.5261	845.6535432	1.397664271	183.8675486	174645.3518	206.5211613	2767.123288	221.4493151	13.39873973	0.343260188
528	Beech	Gryfino	121i	65	33.8	377	35.31923932	18	10	0-15	521.0541188	5210.541188	5.210541188	0.6475	3048.420782	6.200832207	1003.490289	681289.7881	223.4894186	1307.522124	119.005531	5.850487832	0.519241815
529	Beech	Gryfino	121i	65	33.8	377	35.31923932	18	3	0-15	236.8951801	2368.951801	2.368951801	0.6724	2502.71746	5.286630075	888.7892159	599442.7915	239.5167657	2530.413625	223.1632603	10.5646618	0.266536965
530	Beech	Gryfino	121i	65	33.8	377	35.31923932	18	10	16-30	322.719249	3227.19249	3.22719249	0.7532	1990.257852	4.709407014	887.060054	423068.2779	212.5695811	1310.948384	145.9289159	6.167149491	0.363807667
531	Beech	Gryfino	121i	65	33.8	377	35.31923932	18	2	16-30	243.9271052	2439.271052	2.439271052	0.9724	3311.758306	5.91935347	856.5115272	758525.6862	229.0401703	3109.640832	242.6689509	13.57683601	0.284791386
532	Beech	Gryfino	121i	65	33.8	377	35.31923932	18	4	0-15	608.3767947	6083.767947	6.083767947	1.2991	5214.149949	10.71450962	1757.981264	1060552.631	203.3989512	1743.249645	176.116343	8.570593084	0.346065574
533	Beech	Gryfino	120a	70	35.34	297	30.01906466	17	8	16-30	79.59908607	795.9908607	0.795990861	0.3592	1470.247571	1.659246119	149.2843106	428832.1509	291.6734293	5387.400434	208.4503983	18.47065894	0.533204633
534	Beech	Gryfino	120a	70	35.34	297	30.01906466	17	5	0-15	40.4047497	404.047497	0.404047497	0.378	1188.889298	1.411791524	133.1454662	345832.3797	290.8869482	8559.201141	349.4122682	29.42449358	0.303463203
535	Beech	Gryfino	120a	70	35.34	297	30.01906466	17	1	16-30	116.4878732	1164.878732	1.164878732	0.3826	2657.147757	3.194021401	305.4852688	805213.0575	303.0366134	6912.419594	274.1934686	22.81050965	0.381320755
536	Beech	Gryfino	120a	70	35.34	297	30.01906466	17	3	16-30	75.67965243	756.7965243	0.756796524	0.387	2077.722896	2.525855952	244.388215	517019.4077	248.8394428	6831.683168	333.7562833	27.45418126	0.309669811
537	Beech	Gryfino	120a	70	35.34	297	30.01906466	17	10	0-15	201.5049999	2015.049999	2.015049999	0.3937	2112.340141	2.612711754	257.0687356	478977.8459	226.752234	2377.002288	129.659897	10.48281751	0.783856502
538	Beech	Gryfino	120a	70	35.34	297	30.01906466	17	4	0-15	109.1101158	1091.101158	1.091101158	0.4303	1194.605331	1.6147202	173.4925772	280700.6149	234.973516	2572.636027	147.989963	10.94862124	0.628903654
539	Beech	Gryfino	120a	70	35.34	297	30.01906466	17	7	0-15	119.4850872	1194.850872	1.194850872	0.4345	1627.197256	2.220970126	241.5062785	508373.5982	312.4228463	4254.703329	185.878437	13.61841293	0.494749403
540	Beech	Gryfino	120a	70	35.34	297	30.01906466	17	9	0-15	221.1021681	2211.021681	2.211021681	0.4482	3850.893118	5.42210991	607.5122137	1021358.295	265.2263419	4619.395203	245.2309698	17.41680396	0.363946869
541	Beech	Gryfino	120a	70	35.34	297	30.01906466	17	5	16-30	63.51788041	635.1788041	0.635178804	0.4653	2109.066261	3.082680667	358.5129003	556213.7441	263.7251159	8756.805808	485.3248639	33.2042922	0.177170418
542	Beech	Gryfino	120a	70	35.34	297	30.01906466	17	6	16-30	150.4947239	1504.947239	1.504947239	0.47	3091.948974	4.565108454	536.6165759	741810.4545	239.9167841	4929.145921	303.3400996	20.54523171	0.280451128
543	Beech	Gryfino	120a	70	35.34	297	30.01906466	17	4	16-30	107.2656764	1072.656764	1.072656764	0.4735	896.5081946	1.33346049	157.9301201	210957.7516	235.3104555	1966.684578	124.3138098	8.357829124	0.67919708
544	Beech	Gryfino	120a	70	35.34	297	30.01906466	17	2	16-30	238.1055934	2381.055934	2.381055934	0.49	3971.99843	6.114172377	748.7271021	832879.6479	209.687809	3497.942387	256.7840717	16.68166788	0.318013857
545	Beech	Gryfino	120a	70	35.34	297	30.01906466	17	6	0-15	135.6239316	1356.239316	1.356239316	0.5081	1530.08176	2.442285557	310.0963672	409234.9827	267.4595524	3017.424564	180.0777731	11.28179771	0.437360595
546	Beech	Gryfino	120a	70	35.34	297	30.01906466	17	2	0-15	190.8994736	1908.994736	1.908994736	0.5094	3045.737699	4.874449754	620.7691216	721060.5118	236.7441267	3777.173913	255.3411836	15.95466787	0.307520891
547	Beech	Gryfino	120a	70	35.34	297	30.01906466	17	9	16-30	55.10262584	551.0262584	0.551026258	0.5426	1326.788807	2.261801402	306.6380434	318742.1767	240.2358047	5784.518828	410.4707113	24.07850418	0.179699248
548	Beech	Gryfino	120a	70	35.34	297	30.01906466	17	7	16-30	97.9282022	979.282022	0.979282022	0.5494	1983.168289	3.422847159	470.3320364	526817.9918	265.6446227	5379.635079	349.5261919	20.25124779	0.208210784
549	Beech	Gryfino	120a	70	35.34	297	30.01906466	17	8	0-15	355.2851315	3552.851315	3.552851315	0.5565	3757.441716	6.569345427	914.1502571	957955.6919	254.9489159	2696.301103	184.9034718	10.57584848	0.388650694
550	Beech	Gryfino	120a	70	35.34	297	30.01906466	17	1	0-15	190.0925314	1900.925314	1.900925314	0.7011	3171.956143	3.536562609	314.7074656	897435.0254	282.9279426	4721.043056	186.0442693	16.68637962	0.604029304
551	Beech	Gryfino	120a	70	35.34	297	30.01906466	17	10	16-30	202.7154133	2027.154133	2.027154133	0.7288	3138.329131	3.542476343	318.1657894	791379.7623	252.165955	3903.895365	174.7512084	15.48145294	0.637137681
552	Beech	Gryfino	120a	70	35.34	297	30.01906466	17	3	0-15	384.1044964	3841.044964	3.841044964	0.8814	5340.450816	7.392247811	814.4352543	1294565.875	242.4076018	3370.348139	192.4540816	13.90364046	0.471620665
553	Beech	Gryfino	224a	85	39.11	213	26.58383361	16	1	16-30	92.10669047	921.0669047	0.921066905	0.3976	1140.722341	1.425013848	141.7912757	339492.1194	297.6115285	3685.857322	154.7133917	12.38479349	0.649593496
554	Beech	Gryfino	224a	85	39.11	213	26.58383361	16	9	16-30	183.2335225	1832.335225	1.832335225	0.4041	2195.562397	2.78754155	281.8533895	491081.9792	223.670245	2680.088078	152.1305442	11.98231834	0.650102249
555	Beech	Gryfino	224a	85	39.11	213	26.58383361	16	1	0-15	257.5298454	2575.298454	2.575298454	0.4168	2554.743907	3.345478692	348.7143162	600019.1788	234.8647069	2329.901522	129.9064458	9.920185765	0.738512397
556	Beech	Gryfino	224a	85	39.11	213	26.58383361	16	4	16-30	62.76857692	627.6857692	0.627685769	0.4237	1055.799742	1.405382097	148.7079233	309519.9799	293.1616363	4931.129477	223.8989899	16.82051423	0.422093023
557	Beech	Gryfino	224a	85	39.11	213	26.58383361	16	4	0-15	211.1306678	2111.306678	2.111306678	0.4311	2999.452646	4.062314285	438.0543477	846136.5558	282.0969876	4007.644008	192.4075894	14.20661753	0.481973684
558	Beech	Gryfino	224a	85	39.11	213	26.58383361	16	8	0-15	310.1540059	3101.540059	3.101540059	0.4518	3573.853139	5.073182331	572.9289758	773511.756	216.4363576	2493.96023	163.5697826	11.52283405	0.541348089
559	Beech	Gryfino	224a	85	39.11	213	26.58383361	16	2	16-30	110.1476129	1101.476129	1.101476129	0.4644	1327.398625	1.936713201	224.7910468	320471.3386	241.4281081	2909.471481	175.8288854	12.05108844	0.49
560	Beech	Gryfino	224a	85	39.11	213	26.58383361	16	9	0-15	283.9860225	2839.860225	2.839860225	0.4671	2347.962658	3.445747027	402.3183351	429408.5382	182.8855909	1512.076314	121.3350923	8.267881064	0.705873926
561	Beech	Gryfino	224a	85	39.11	213	26.58383361	16	2	0-15	206.0584596	2060.584596	2.060584596	0.4682	2593.009107	3.813706915	446.1237699	609241.3756	234.9553551	2956.643357	185.0788811	12.58385175	0.461886305
562	Beech	Gryfino	224a	85	39.11	213	26.58383361	16	3	16-30	99.4844479	994.844479	0.994844479	0.4722	940.3522474	1.395030181	164.8467677	271478.4181	288.6986434	2728.852839	140.225956	9.452253766	0.603496503
563	Beech	Gryfino	224a	85	39.11	213	26.58383361	16	3	0-15	329.8088128	3298.088128	3.298088128	0.4739	3015.316554	4.488892761	532.0054775	632296.8676	209.6950209	1917.161832	136.105907	9.142619713	0.619934995
564	Beech	Gryfino	224a	85	39.11	213	26.58383361	16	7	16-30	214.3584367	2143.584367	2.143584367	0.5155	1836.35668	2.974043188	383.2975542	325082.437	177.0257601	1516.536703	138.7415972	8.566757193	0.55924812
565	Beech	Gryfino	224a	85	39.11	213	26.58383361	16	10	16-30	229.3445065	2293.445065	2.293445065	0.5313	2412.96877	4.027431325	534.887414	498575.0141	206.6230696	2173.913043	175.6061825	10.52115356	0.428771552
566	Beech	Gryfino	224a	85	39.11	213	26.58383361	16	8	16-30	145.2495995	1452.495995	1.452495995	0.5393	1820.562515	3.084755661	416.1516303	487623.6554	267.8423023	3357.142857	212.3761905	12.53402778	0.349030471
567	Beech	Gryfino	224a	85	39.11	213	26.58383361	16	6	16-30	109.6288644	1096.288644	1.096288644	0.5715	945.8988223	1.698209901	242.6590531	221909.1103	234.6013179	2024.185068	154.9053628	8.628191377	0.451781473
568	Beech	Gryfino	224a	85	39.11	213	26.58383361	16	6	0-15	395.7475199	3957.475199	3.957475199	0.6239	3121.408129	6.117953478	954.4973681	639789.9025	204.9683592	1616.661812	154.5923391	7.88737256	0.414613527
569	Beech	Gryfino	224a	85	39.11	213	26.58383361	16	7	0-15	323.2956363	3232.956363	3.232956363	0.8322	3337.094562	4.417933721	465.720938	723942.4483	216.9379485	2239.258335	136.6530576	10.32211446	0.694183168
570	Beech	Gryfino	224a	85	39.11	213	26.58383361	16	5	16-30	195.5682107	1955.682107	1.955682107	0.9216	3167.495481	4.507734862	511.831922	955650.1427	301.70529	4886.531093	230.4942529	16.19637194	0.382094595
571	Beech	Gryfino	224a	85	39.11	213	26.58383361	16	10	0-15	419.7252315	4197.252315	4.197252315	0.9612	5484.859466	9.302349211	1284.767291	1262864.573	230.2455662	3008.788794	221.6294974	13.06773826	0.326693585
572	Beech	Gryfino	224a	85	39.11	213	26.58383361	16	5	0-15	167.3828718	1673.828718	1.673828718	1.2532	2042.864145	2.68507718	283.5825514	438054.3477	214.4314632	2617.07989	160.4152893	12.20473829	0.590243902
573	Beech	Gryfino	147f	93	46.42	198	34.17378961	7	7	0-15	415.5176043	4155.176043	4.155176043	0.4579	2280.139741	3.279805123	375.228132	397130.8494	174.1695223	955.7497572	78.93300042	5.487468442	1.107373272
574	Beech	Gryfino	147f	93	46.42	198	34.17378961	7	1	0-15	439.0342061	4390.342061	4.390342061	0.4658	2651.767181	3.880475619	451.8876429	661116.2326	249.3115675	1505.842195	88.38663516	6.040001313	0.971556122
575	Beech	Gryfino	147f	93	46.42	198	34.17378961	7	5	0-15	395.8627973	3958.627973	3.958627973	0.4659	2613.976924	3.826375908	445.5473826	544109.6108	208.1539457	1374.49039	96.65914386	6.603239662	0.888486417
576	Beech	Gryfino	147f	93	46.42	198	34.17378961	7	10	16-30	235.6847668	2356.847668	2.356847668	0.4894	1755.450923	2.698916239	330.2699226	270902.0308	154.320481	1149.425287	114.5138176	7.448300318	0.713612565
577	Beech	Gryfino	147f	93	46.42	198	34.17378961	7	2	16-30	396.6121008	3966.121008	3.966121008	0.5701	1026.011469	1.837753266	261.679834	204617.4913	199.4300234	515.9133847	46.33628833	2.586939398	1.515638767
578	Beech	Gryfino	147f	93	46.42	198	34.17378961	7	9	16-30	172.9738286	1729.738286	1.729738286	0.571	1277.602797	2.292015624	327.3879862	247270.1515	193.5422748	1429.523492	132.5064978	7.386104632	0.52834507
579	Beech	Gryfino	147f	93	46.42	198	34.17378961	7	4	16-30	417.9960696	4179.960696	4.179960696	0.5792	2983.438301	5.428870933	786.1922766	664574.5564	222.7545836	1589.906233	129.8785163	7.137479316	0.531671554
580	Beech	Gryfino	147f	93	46.42	198	34.17378961	7	5	16-30	460.9945622	4609.945622	4.609945622	0.58	3809.877397	6.941714678	1006.372225	955073.7554	250.6835931	2071.767942	150.5812703	8.264473618	0.458075601
581	Beech	Gryfino	147f	93	46.42	198	34.17378961	7	9	0-15	502.2062541	5022.062541	5.022062541	0.5926	2080.013459	3.872325503	573.5053631	343526.8305	165.1560614	684.0353495	77.10627798	4.141751406	0.875678392
582	Beech	Gryfino	147f	93	46.42	198	34.17378961	7	10	0-15	830.7470149	8307.470149	8.307470149	0.611	4776.818967	9.16958416	1400.621138	937782.1364	196.3193797	1128.842018	110.3775758	5.750028447	0.593127572
583	Beech	Gryfino	147f	93	46.42	198	34.17378961	7	8	16-30	450.4466746	4504.466746	4.504466746	0.6245	1809.910301	3.551150972	554.4845822	289346.4244	159.8678256	642.3544466	78.83621241	4.018034549	0.812370062
584	Beech	Gryfino	147f	93	46.42	198	34.17378961	7	3	16-30	272.9193863	2729.193863	2.729193863	0.6378	2192.718502	4.393783093	700.8869563	470332.0364	214.4972261	1723.336853	160.9919747	8.034308342	0.389391447
585	Beech	Gryfino	147f	93	46.42	198	34.17378961	7	6	16-30	388.5426786	3885.426786	3.885426786	0.646	2273.199461	4.613640264	745.2687783	417880.7922	183.8293556	1075.508085	118.7421748	5.850578549	0.521345708
586	Beech	Gryfino	147f	93	46.42	198	34.17378961	7	1	16-30	480.1882593	4801.882593	4.801882593	0.6928	1621.043169	3.528003258	610.9705375	227096.596	140.0928738	472.9324211	73.47125195	3.375849238	0.785943396
587	Beech	Gryfino	147f	93	46.42	198	34.17378961	7	7	16-30	331.9990845	3319.990845	3.319990845	0.7229	2877.216462	6.53445094	1181.017577	575234.525	199.9274412	1732.638889	196.8213542	8.666338542	0.281112738
588	Beech	Gryfino	147f	93	46.42	198	34.17378961	7	6	0-15	323.5261912	3235.261912	3.235261912	0.8585	4378.94746	5.507542036	559.0956806	1068045.666	243.9046542	3301.264921	170.234812	13.53506325	0.578659794
589	Beech	Gryfino	147f	93	46.42	198	34.17378961	7	2	0-15	800.2561267	8002.561267	8.002561267	0.9287	6802.442792	10.04724334	1208.684167	1601203.918	235.3866056	2000.864304	125.5503457	8.500332037	0.662088698
590	Beech	Gryfino	147f	93	46.42	198	34.17378961	7	4	0-15	560.5942876	5605.942876	5.605942876	0.973	5332.470734	8.224689405	1015.018035	1151045.437	215.8559315	2053.259305	146.7137569	9.512174584	0.55229983
591	Beech	Gryfino	147f	93	46.42	198	34.17378961	7	3	0-15	502.6097252	5026.097252	5.026097252	1.0327	4070.809081	7.100999309	990.8097679	876108.6953	215.2173384	1743.119266	141.2825688	8.099344037	0.50727167
592	Beech	Gryfino	147f	93	46.42	198	34.17378961	7	8	0-15	862.9670649	8629.670649	8.629670649	1.1568	5798.902934	10.67366682	1576.419264	1152774.599	198.7918426	1335.826877	123.6856799	6.719726823	0.547422303
593	Beech	Gryfino	161j	95	38.96	369	45.17793301	20	8	0-15	304.2172167	3042.172167	3.042172167	0.3493	3173.912977	3.482947063	304.3324942	738352.1307	232.6314981	2427.055703	114.4888215	10.4330485	0.999621212
594	Beech	Gryfino	161j	95	38.96	369	45.17793301	20	5	16-30	115.046905	1150.46905	1.15046905	0.3837	1031.340746	1.243048378	119.312171	240353.5039	233.0495568	2089.178357	108.0470942	8.964524048	0.964251208
595	Beech	Gryfino	161j	95	38.96	369	45.17793301	20	9	0-15	243.9847439	2439.847439	2.439847439	0.3931	2375.016548	2.932877607	288.1936498	505491.6617	212.8371114	2071.816678	120.2074179	9.734283014	0.8466
596	Beech	Gryfino	161j	95	38.96	369	45.17793301	20	10	16-30	26.45617705	264.5617705	0.26456177	0.395	370.9340466	0.460343245	45.53459667	111819.1361	301.4528786	4226.579521	174.0021786	14.02069717	0.581012658
597	Beech	Gryfino	161j	95	38.96	369	45.17793301	20	8	16-30	92.85599396	928.5599396	0.92855994	0.3972	835.1875026	1.042188932	103.7497139	144096.8249	172.5323049	1551.831161	112.2371198	8.994438237	0.895
598	Beech	Gryfino	161j	95	38.96	369	45.17793301	20	2	16-30	39.36725256	393.6725256	0.393672526	0.399	337.7243396	0.423333416	42.07627287	59367.89186	175.7880167	1508.052709	107.534407	8.578814056	0.935616438
599	Beech	Gryfino	161j	95	38.96	369	45.17793301	20	10	0-15	151.4169436	1514.169436	1.514169436	0.408	1717.57709	2.201517055	224.7910468	479554.2332	279.2039064	3167.110773	145.3943662	11.34336125	0.673589744
600	Beech	Gryfino	161j	95	38.96	369	45.17793301	20	6	0-15	249.7486169	2497.486169	2.497486169	0.4261	2537.5301	3.396615773	361.9712241	503762.4998	198.5247386	2017.078237	136.0013847	10.16033695	0.689968153
601	Beech	Gryfino	161j	95	38.96	369	45.17793301	20	1	0-15	72.04841245	720.4841245	0.720484124	0.4278	714.0942949	0.95967909	102.5969393	135451.0154	189.682254	1880	133.1992	9.911312	0.702247191
602	Beech	Gryfino	161j	95	38.96	369	45.17793301	20	6	16-30	NA	NA	NA	0.4357	878.1929118	1.201928908	130.839917	191936.9708	218.559007	NA	NA	NA	NA
603	Beech	Gryfino	161j	95	38.96	369	45.17793301	20	3	0-15	95.73793046	957.3793046	0.957379305	0.4437	751.8516977	1.048085374	116.4302345	124499.6567	165.5907104	1300.421433	109.474413	7.853226972	0.822277228
604	Beech	Gryfino	161j	95	38.96	369	45.17793301	20	1	16-30	111.3580263	1113.580263	1.113580263	0.4451	908.0808988	1.269694763	141.2148884	168305.0915	185.3415171	1511.387164	114.0191511	8.154606625	0.788571429
605	Beech	Gryfino	161j	95	38.96	369	45.17793301	20	9	16-30	95.10390443	951.0390443	0.951039044	0.4926	1165.349641	1.803567735	221.9091103	266290.9324	228.5073278	2800	189.6418182	12.25343636	0.428571429
606	Beech	Gryfino	161j	95	38.96	369	45.17793301	20	3	16-30	20.17355548	201.7355548	0.201735555	0.4972	333.8792599	0.521526756	64.55537755	76659.51084	229.6024942	3800	258.52	16.55034286	0.3125
607	Beech	Gryfino	161j	95	38.96	369	45.17793301	20	4	0-15	120.4073069	1204.073069	1.204073069	0.5194	1153.346952	1.881795019	244.388215	197700.8438	171.4148925	1641.93394	156.2857827	9.578712303	0.492688679
608	Beech	Gryfino	161j	95	38.96	369	45.17793301	20	7	0-15	244.5034925	2445.034925	2.445034925	0.5418	2989.663284	5.088952287	689.3592103	714143.8642	238.8710019	2920.792079	208.1341348	12.22748703	0.354682274
609	Beech	Gryfino	161j	95	38.96	369	45.17793301	20	5	0-15	161.3884439	1613.884439	1.613884439	0.6027	2191.966893	4.150294042	625.38022	526817.9918	240.340305	3264.285714	257.1617857	13.58193214	0.258064516
610	Beech	Gryfino	161j	95	38.96	369	45.17793301	20	2	0-15	381.856586	3818.56586	3.81856586	0.816	3187.433871	4.068464337	422.4918906	652470.4231	204.7008501	1708.679245	106.5443019	8.347201509	0.903819918
611	Beech	Gryfino	161j	95	38.96	369	45.17793301	20	4	16-30	128.707284	1287.07284	1.28707284	1.0569	1232.401352	2.079023226	281.8533895	272631.1927	221.2194853	2118.226601	161.531124	9.575226153	0.456646217
612	Beech	Gryfino	358i	101	49.76	102	20.52460732	3	9	0-15	180.351586	1803.51586	1.80351586	0.4061	3663.53612	4.674374194	474.3667475	795990.8607	217.2739218	4413.550655	259.1812081	20.31330137	0.380194411
613	Beech	Gryfino	358i	101	49.76	102	20.52460732	3	7	0-15	158.9676172	1589.676172	1.589676172	0.408	2099.794495	2.691647995	274.3603546	602901.1153	287.123867	3792.603336	169.3205221	13.20894489	0.579411765
614	Beech	Gryfino	358i	101	49.76	102	20.52460732	3	4	0-15	43.8630735	438.630735	0.438630735	0.4341	591.2304253	0.806354304	87.61086953	133145.4662	225.2006333	3035.479632	183.8344284	13.47900131	0.500657895
615	Beech	Gryfino	358i	101	49.76	102	20.52460732	3	10	0-15	143.4627989	1434.627989	1.434627989	0.4459	1935.577142	2.711406551	302.026945	359089.2876	185.520525	2503.013258	188.9971876	13.4918401	0.475
616	Beech	Gryfino	358i	101	49.76	102	20.52460732	3	1	16-30	38.0992005	380.992005	0.380992005	0.4493	578.1591141	0.815997264	91.64558063	148707.9233	257.2093385	3903.177005	214.1770045	15.17509834	0.41572327
617	Beech	Gryfino	358i	101	49.76	102	20.52460732	3	10	16-30	164.0398255	1640.398255	1.640398255	0.4712	1079.19242	1.597670664	188.478647	215568.85	199.7501521	1314.125088	97.39529164	6.578843992	0.870336391
618	Beech	Gryfino	358i	101	49.76	102	20.52460732	3	8	0-15	136.4308738	1364.308738	1.364308738	0.4849	1887.72201	2.87540603	348.7143162	386755.878	204.8796782	2834.811998	210.7591888	13.83647233	0.391239669
619	Beech	Gryfino	358i	101	49.76	102	20.52460732	3	4	16-30	210.669558	2106.69558	2.10669558	0.5245	2673.367872	4.404769035	577.5400742	598290.0169	223.7963669	2839.94528	209.0842681	12.6898632	0.364770459
620	Beech	Gryfino	358i	101	49.76	102	20.52460732	3	7	16-30	229.459784	2294.59784	2.29459784	0.5382	1754.560405	2.966671195	399.4363986	438630.735	249.9946617	1911.580005	129.2893745	7.646483296	0.574458874
621	Beech	Gryfino	358i	101	49.76	102	20.52460732	3	6	0-15	293.265858	2932.65858	2.93265858	0.5509	3400.414165	5.885508007	810.4005432	681289.7881	200.3549435	2323.113208	200.6884827	11.59498821	0.361877667
622	Beech	Gryfino	358i	101	49.76	102	20.52460732	3	8	16-30	109.6288644	1096.288644	1.096288644	0.5798	1579.975574	2.878126578	417.3044049	310672.7545	196.6313654	2833.859096	262.5336488	14.41203996	0.262707182
623	Beech	Gryfino	358i	101	49.76	102	20.52460732	3	3	16-30	195.9140431	1959.140431	1.959140431	0.5962	2356.971015	4.414290953	657.6579088	520477.7315	220.8248333	2656.663725	225.3177405	12.03063842	0.297896582
624	Beech	Gryfino	358i	101	49.76	102	20.52460732	3	3	0-15	501.0534795	5010.534795	5.010534795	0.6302	1982.92563	3.926021744	618.4635724	314707.4656	158.708658	628.0915679	78.35534338	3.957512941	0.810158434
625	Beech	Gryfino	358i	101	49.76	102	20.52460732	3	9	16-30	445.1439115	4451.439115	4.451439115	0.666	2920.63687	6.111048358	1017.323584	571776.2012	195.7710686	1284.474945	137.2825327	6.561107083	0.437563739
626	Beech	Gryfino	358i	101	49.76	102	20.52460732	3	2	16-30	78.67686639	786.7686639	0.786768664	0.7141	392.754917	0.881163612	157.3537328	91645.58063	233.3403776	1164.835165	111.9978022	4.992	0.5
627	Beech	Gryfino	358i	101	49.76	102	20.52460732	3	6	16-30	44.55473826	445.5473826	0.445547383	0.7205	777.0842045	1.758851608	317.0130148	141214.8884	181.7240494	3169.469599	394.7619664	17.44111255	0.140545455
628	Beech	Gryfino	358i	101	49.76	102	20.52460732	3	5	16-30	194.24252	1942.4252	1.9424252	0.8285	934.8085543	2.433109472	503.7624998	187902.2597	201.0061406	967.3590504	125.2614243	4.81258457	0.385583524
629	Beech	Gryfino	358i	101	49.76	102	20.52460732	3	5	0-15	608.8379045	6088.379045	6.088379045	0.9257	6308.481181	9.055834127	1046.719336	1291683.938	204.7535534	2121.556376	148.7396573	10.36151188	0.581662996
630	Beech	Gryfino	358i	101	49.76	102	20.52460732	3	2	0-15	658.8683221	6588.683221	6.588683221	1.0773	4754.903569	8.024296832	1077.84425	1136059.367	238.9237449	1724.258595	121.7890823	7.216773686	0.611283422
631	Beech	Gryfino	358i	101	49.76	102	20.52460732	3	1	0-15	703.8265315	7038.265315	7.038265315	1.1807	3262.232803	6.268782506	1001.761127	559672.0679	171.5610447	795.1846696	89.06715257	4.634995496	0.702589183
632	Beech	Gryfino	160c	110	39.38	377	42.49093431	1	10	0-15	202.773052	2027.73052	2.02773052	0.3909	2003.310143	2.459923009	240.3535039	362547.6114	180.9742804	1787.947698	121.3140989	9.879567936	0.843645084
633	Beech	Gryfino	160c	110	39.38	377	42.49093431	1	9	16-30	119.7732808	1197.732808	1.197732808	0.4064	1212.637608	1.548055245	157.3537328	245540.9896	202.4850525	2050.048123	129.2487969	10.12444177	0.761172161
634	Beech	Gryfino	160c	110	39.38	377	42.49093431	1	2	16-30	211.7070551	2117.070551	2.117070551	0.41	1966.790243	2.533222182	259.3742848	438054.3477	222.7255037	2069.153281	119.6569562	9.290149741	0.816222222
635	Beech	Gryfino	160c	110	39.38	377	42.49093431	1	8	0-15	319.1456478	3191.456478	3.191456478	0.4435	3368.537066	4.693873377	520.4777315	701463.3436	208.2397581	2197.941123	147.0762146	10.55485823	0.613178295
636	Beech	Gryfino	160c	110	39.38	377	42.49093431	1	2	0-15	232.9757465	2329.757465	2.329757465	0.4444	3040.807858	4.245011767	471.484811	751609.0386	247.1741306	3226.12568	182.2083127	13.05203612	0.494132029
637	Beech	Gryfino	160c	110	39.38	377	42.49093431	1	1	16-30	131.704498	1317.04498	1.31704498	0.4453	1025.311735	1.434512711	159.659282	228249.3706	222.6146086	1733.041575	108.9190372	7.784940919	0.824909747
638	Beech	Gryfino	160c	110	39.38	377	42.49093431	1	3	0-15	558.3463771	5583.463771	5.583463771	0.5336	2236.406931	3.748880635	500.304176	461686.227	206.4410643	826.8813874	67.1425622	4.005411376	1.116013825
639	Beech	Gryfino	160c	110	39.38	377	42.49093431	1	4	16-30	114.2976015	1142.976015	1.142976015	0.5338	1038.026839	1.740862561	232.2840817	216721.6246	208.7822939	1896.116994	152.3096319	9.081790217	0.492059553
640	Beech	Gryfino	160c	110	39.38	377	42.49093431	1	7	0-15	221.9091103	2219.091103	2.219091103	0.5407	1478.310076	2.511209951	339.4921194	243235.4404	164.5361445	1096.103896	113.1638961	6.661781818	0.653650255
641	Beech	Gryfino	160c	110	39.38	377	42.49093431	1	8	16-30	234.7049084	2347.049084	2.347049084	0.566	997.9909773	1.774684968	251.3048626	132569.0789	132.8359493	564.8330059	75.61345776	4.252109528	0.933944954
642	Beech	Gryfino	160c	110	39.38	377	42.49093431	1	6	16-30	127.4392319	1274.392319	1.274392319	0.5833	431.4720047	0.790618931	115.2774599	94527.51713	219.0814609	741.7458164	62.03889643	3.385707825	1.1055
643	Beech	Gryfino	160c	110	39.38	377	42.49093431	1	5	16-30	422.607168	4226.07168	4.22607168	0.6365	2003.963766	4.00687159	637.4843533	354478.1892	176.8885223	838.7888707	94.81314785	4.74190671	0.662929476
644	Beech	Gryfino	160c	110	39.38	377	42.49093431	1	3	16-30	277.3575685	2773.575685	2.773575685	0.6475	1349.515182	2.745257777	444.394608	331422.6972	245.5864904	1194.929343	98.97901081	4.865615129	0.624124514
645	Beech	Gryfino	160c	110	39.38	377	42.49093431	1	10	16-30	228.7104805	2287.104805	2.287104805	0.7359	1033.166741	2.388537442	439.2071223	152742.6344	147.839287	667.8427419	104.4349798	4.517356351	0.520734908
646	Beech	Gryfino	160c	110	39.38	377	42.49093431	1	9	0-15	497.3646008	4973.646008	4.973646008	0.8371	3909.967052	5.217953529	554.4845822	843831.0066	215.8153753	1696.604473	104.9120408	7.8613698	0.896985447
647	Beech	Gryfino	160c	110	39.38	377	42.49093431	1	4	0-15	334.1893563	3341.893563	3.341893563	0.9301	2866.0455	4.259156311	503.7624998	583303.9472	203.5222215	1745.429458	127.4473957	8.576112453	0.663386728
648	Beech	Gryfino	160c	110	39.38	377	42.49093431	1	5	0-15	455.2883279	4552.883279	4.552883279	0.9588	2890.083732	4.338905258	518.7485696	534311.0267	184.8773517	1173.566274	95.30016458	6.347809849	0.877666667
649	Beech	Gryfino	160c	110	39.38	377	42.49093431	1	1	0-15	470.0438428	4700.438428	4.700438428	0.9606	5110.604276	7.822071348	959.6848538	1372378.16	268.5353994	2919.681177	166.4115267	10.87261189	0.48978979
650	Beech	Gryfino	160c	110	39.38	377	42.49093431	1	7	16-30	340.644894	3406.44894	3.40644894	0.9634	3425.669728	5.344216931	664.5745564	816740.8035	238.4178477	2397.631134	156.8852792	10.0564247	0.512575889
651	Beech	Gryfino	160c	110	39.38	377	42.49093431	1	6	0-15	511.1402573	5111.402573	5.111402573	1.1839	6735.48849	8.822184007	936.6293618	1657689.874	246.1127914	3243.121335	172.5981055	13.17737821	0.545723077
652	Beech	Gryfino	161d	116	48.69	232	44.43183096	2	5	16-30	81.3858867	813.858867	0.813858867	0.3227	1218.236634	1.234852151	99.71500282	246117.3769	202.0275619	3024.07932	151.7280453	14.96864731	0.816184971
653	Beech	Gryfino	161d	116	48.69	232	44.43183096	2	1	16-30	68.41717246	684.1717246	0.684171725	0.4014	911.938659	1.149892663	115.2774599	183867.5486	201.6227152	2687.447346	168.0707666	13.32909014	0.5935
654	Beech	Gryfino	161d	116	48.69	232	44.43183096	2	10	0-15	63.74843533	637.4843533	0.637484353	0.4043	819.6434899	1.040990046	105.4788758	160812.0566	196.1975646	2522.603978	163.2965642	12.85746835	0.604371585
655	Beech	Gryfino	161d	116	48.69	232	44.43183096	2	5	0-15	157.0079004	1570.079004	1.570079004	0.4056	1686.174934	2.148754561	217.8743992	365429.5479	216.7210178	2327.459618	136.8564611	10.73942731	0.720634921
656	Beech	Gryfino	161d	116	48.69	232	44.43183096	2	2	0-15	152.9155506	1529.155506	1.529155506	0.4535	1278.486975	1.821366575	206.3466532	228825.7579	178.9816889	1496.419148	119.1093102	8.360738786	0.741061453
657	Beech	Gryfino	161d	116	48.69	232	44.43183096	2	8	0-15	218.8542576	2188.542576	2.188542576	0.4632	2285.412532	3.325478053	385.0267161	456498.7413	199.7445691	2085.857256	151.9494338	10.44262312	0.568413174
658	Beech	Gryfino	161d	116	48.69	232	44.43183096	2	2	16-30	69.10883722	691.0883722	0.691088372	0.5207	601.2878073	0.98363951	127.9579805	141214.8884	234.8540694	2043.369475	142.3319433	8.70059216	0.54009009
659	Beech	Gryfino	161d	116	48.69	232	44.43183096	2	10	16-30	24.84229261	248.4229261	0.248422926	0.5918	368.7282124	0.685560818	101.4441647	85881.70763	232.9133078	3457.076566	275.9651972	14.84276102	0.244886364
660	Beech	Gryfino	161d	116	48.69	232	44.43183096	2	7	0-15	191.6487771	1916.487771	1.916487771	0.5986	1362.812437	2.56279085	383.2975542	342950.4432	251.6490414	1789.473684	133.7233083	7.110989474	0.5
661	Beech	Gryfino	161d	116	48.69	232	44.43183096	2	6	16-30	120.3496681	1203.496681	1.203496681	0.6029	506.8127414	0.959926936	144.6732122	65708.15215	129.6497637	545.9770115	79.76149425	4.211168582	0.83187251
662	Beech	Gryfino	161d	116	48.69	232	44.43183096	2	3	0-15	281.5075571	2815.075571	2.815075571	0.6167	1888.631549	3.659292757	564.2831663	374075.3574	198.0668795	1328.828829	129.9891482	6.708990581	0.498876404
663	Beech	Gryfino	161d	116	48.69	232	44.43183096	2	3	16-30	194.3001587	1943.001587	1.943001587	0.6703	880.9745569	1.855223565	310.6727545	209228.5897	237.4967451	1076.831801	95.48234945	4.534090774	0.62541744
664	Beech	Gryfino	161d	116	48.69	232	44.43183096	2	1	0-15	235.857683	2358.57683	2.35857683	0.6849	791.7728584	1.703645233	291.6519736	165999.5423	209.6555098	703.8123167	72.23191593	3.356994135	0.808695652
665	Beech	Gryfino	161d	116	48.69	232	44.43183096	2	6	0-15	384.2774126	3842.774126	3.842774126	0.685	1952.686046	4.202220774	719.9077372	337762.9575	172.9735091	878.9560522	109.3538323	5.081448928	0.53378703
666	Beech	Gryfino	161d	116	48.69	232	44.43183096	2	8	16-30	261.5069178	2615.069178	2.615069178	0.8844	490.029496	1.361472913	300.8741704	60520.66645	123.5041297	231.4304607	52.06259643	1.873868195	0.869157088
667	Beech	Gryfino	161d	116	48.69	232	44.43183096	2	7	16-30	281.3922796	2813.922796	2.813922796	1.0118	407.5484735	1.295459275	327.9643735	43229.04747	106.0709346	153.6255633	46.03748464	1.448328554	0.857996485
668	Beech	Gryfino	161d	116	48.69	232	44.43183096	2	4	0-15	465.2598282	4652.598282	4.652598282	1.052	3348.533545	5.374016154	687.6300484	678984.2389	202.7706248	1459.365709	115.5056987	7.197125867	0.676613579
669	Beech	Gryfino	161d	116	48.69	232	44.43183096	2	9	16-30	357.0142933	3570.142933	3.570142933	1.0865	2721.959626	4.676771965	640.3662898	584456.7218	214.7191002	1637.06813	130.9967711	7.624231514	0.557515752
670	Beech	Gryfino	214c	121	45.36	267	45.25935822	6	7	16-30	64.03662898	640.3662898	0.64036629	0.3371	1613.948418	1.709241954	144.0968249	497422.2395	308.2020677	7767.776778	266.9162916	25.20351935	0.4444
671	Beech	Gryfino	214c	121	45.36	267	45.25935822	6	2	0-15	143.0593278	1430.593278	1.430593278	0.3726	2025.83824	2.371482141	220.7563357	549873.4838	271.4301038	3843.674456	165.7691378	14.16082595	0.648041775
672	Beech	Gryfino	214c	121	45.36	267	45.25935822	6	9	16-30	277.1270136	2771.270136	2.771270136	0.4109	3607.884197	4.6570307	478.4014586	1018476.358	282.2918649	3675.124792	168.046797	13.01888311	0.579277108
673	Beech	Gryfino	214c	121	45.36	267	45.25935822	6	6	0-15	137.9294808	1379.294808	1.379294808	0.4137	1622.665123	2.109174045	218.4507865	413846.0811	255.0409664	3000.417885	152.9168408	11.76445466	0.631398417
674	Beech	Gryfino	214c	121	45.36	267	45.25935822	6	5	0-15	272.6311927	2726.311927	2.726311927	0.4151	3817.647675	4.978378148	516.4430204	860546.2382	225.4126917	3156.448203	182.6048626	14.00297463	0.527901786
675	Beech	Gryfino	214c	121	45.36	267	45.25935822	6	9	0-15	240.5264201	2405.264201	2.405264201	0.4212	2685.579213	3.553249022	374.0753574	707227.2166	263.3425271	2940.330697	147.7280134	11.16542296	0.642989214
676	Beech	Gryfino	214c	121	45.36	267	45.25935822	6	8	0-15	101.7323584	1017.323584	1.017323584	0.4213	2014.859791	2.666644314	280.7006149	481283.3951	238.8669411	4730.878187	262.1235127	19.80549575	0.362422998
677	Beech	Gryfino	214c	121	45.36	267	45.25935822	6	6	16-30	60.34775026	603.4775026	0.603477503	0.423	1063.615553	1.413399644	149.2843106	282429.7768	265.5374641	4680.038204	234.2091691	17.62477555	0.404247104
678	Beech	Gryfino	214c	121	45.36	267	45.25935822	6	7	0-15	208.4216475	2084.216475	2.084216475	0.4399	3446.11188	4.762613326	523.9360553	751032.6513	217.9362358	3603.429204	228.508573	16.53432799	0.39779978
679	Beech	Gryfino	214c	121	45.36	267	45.25935822	6	3	16-30	66.5727331	665.727331	0.665727331	0.4413	1504.699393	2.086199248	229.9785325	357936.513	237.8790839	5376.623377	313.3714286	22.60233766	0.289473684
680	Beech	Gryfino	214c	121	45.36	267	45.25935822	6	4	0-15	347.5039029	3475.039029	3.475039029	0.4532	3488.206597	4.966775471	562.5540044	836337.9717	239.7615934	2406.700945	142.9271853	10.03789186	0.61772541
681	Beech	Gryfino	214c	121	45.36	267	45.25935822	6	3	0-15	205.4244336	2054.244336	2.054244336	0.4709	3210.355064	4.748964475	559.0956806	624803.8327	194.6214111	3041.526375	231.1781706	15.62791246	0.36742268
682	Beech	Gryfino	214c	121	45.36	267	45.25935822	6	2	16-30	99.77264155	997.7264155	0.997726416	0.475	1076.403858	1.606402932	190.7841962	257645.1229	239.3573015	2582.322357	161.0063547	10.7885673	0.522960725
683	Beech	Gryfino	214c	121	45.36	267	45.25935822	6	10	0-15	422.4918906	4224.918906	4.224918906	0.4767	3796.689656	5.686124113	677.8314643	816740.8035	215.11919	1933.151432	134.5854025	8.986420191	0.62329932
684	Beech	Gryfino	214c	121	45.36	267	45.25935822	6	5	16-30	339.8955906	3398.955906	3.398955906	0.4819	4147.110655	6.277987411	756.220137	917032.1936	221.1255667	2697.982025	184.7034085	12.20113108	0.449466463
685	Beech	Gryfino	214c	121	45.36	267	45.25935822	6	10	16-30	399.6669535	3996.669535	3.996669535	0.5213	2351.106274	3.850520771	502.0333379	532581.8648	226.5239435	1332.564177	96.34323623	5.882663686	0.796096441
686	Beech	Gryfino	214c	121	45.36	267	45.25935822	6	8	16-30	323.8143849	3238.143849	3.238143849	0.5239	1682.910276	2.769736946	362.5476114	367158.7098	218.1689155	1133.855465	85.53470986	5.197144891	0.893163752
687	Beech	Gryfino	214c	121	45.36	267	45.25935822	6	1	0-15	225.0216017	2250.216017	2.250216017	0.5602	2614.599999	4.601507312	644.4010009	546415.16	208.9861395	2428.278689	204.4918033	11.61932889	0.349194991
688	Beech	Gryfino	214c	121	45.36	267	45.25935822	6	1	16-30	216.7216246	2167.216246	2.167216246	0.9042	2445.106973	3.53226276	415.575243	567741.4901	232.1949495	2619.680851	162.9861702	11.28224734	0.52149792
689	Beech	Gryfino	186a	130	44.95	255	41.18085393	5	8	16-30	57.86928488	578.6928488	0.578692849	0.315	841.4159438	0.832787426	65.70815215	191360.5835	227.4268569	3306.772908	143.9083665	14.53994024	0.880701754
690	Beech	Gryfino	186a	130	44.95	255	41.18085393	5	7	16-30	11.9312171	119.312171	0.119312171	0.391	187.7160866	0.230601031	22.47910468	37465.17447	199.5842507	3140.096618	193.2753623	15.73318841	0.530769231
691	Beech	Gryfino	186a	130	44.95	255	41.18085393	5	4	16-30	30.37561069	303.7561069	0.303756107	0.3963	380.6259991	0.473871054	46.68737126	81846.99654	215.0325956	2694.497154	156.0037951	12.53064516	0.650617284
692	Beech	Gryfino	186a	130	44.95	255	41.18085393	5	3	0-15	374.4788285	3744.788285	3.744788285	0.4203	3554.269227	4.692962685	492.8111411	729706.3212	205.3041778	1948.591658	125.3198399	9.491242112	0.759883041
693	Beech	Gryfino	186a	130	44.95	255	41.18085393	5	4	0-15	402.54889	4025.4889	4.0254889	0.4361	3926.439625	5.379359264	586.762271	840372.6828	214.0291875	2087.628866	133.6324456	9.753944731	0.686051081
694	Beech	Gryfino	186a	130	44.95	255	41.18085393	5	5	0-15	206.404292	2064.04292	2.06404292	0.4605	2894.219888	4.186635261	481.8597824	587915.0456	203.1342014	2848.366378	202.8366378	14.02209159	0.428349282
695	Beech	Gryfino	186a	130	44.95	255	41.18085393	5	8	0-15	480.0153431	4800.153431	4.800153431	0.4669	3829.298191	5.616387013	655.3523596	968330.6633	252.8741861	2017.291066	117.0043228	7.977449568	0.732453826
696	Beech	Gryfino	186a	130	44.95	255	41.18085393	5	2	0-15	372.5767504	3725.767504	3.725767504	0.4933	2474.881412	3.835488591	473.2139729	439783.5096	177.6988212	1180.383663	102.9449257	6.642608292	0.787332521
697	Beech	Gryfino	186a	130	44.95	255	41.18085393	5	7	0-15	181.2738057	1812.738057	1.812738057	0.4967	1771.051422	2.763569602	342.9504432	403471.1097	227.8144523	2225.755167	152.4527822	9.770034976	0.528571429
698	Beech	Gryfino	186a	130	44.95	255	41.18085393	5	9	16-30	25.99506721	259.9506721	0.259950672	0.4999	340.9382752	0.535458037	66.86092675	63402.60295	185.9650487	2439.02439	205.9844789	13.11549889	0.388793103
699	Beech	Gryfino	186a	130	44.95	255	41.18085393	5	3	16-30	235.3965731	2353.965731	2.353965731	0.5389	1089.561628	1.844767899	248.4229261	217874.3992	199.9651912	925.5631734	78.36851126	4.62862145	0.947563805
700	Beech	Gryfino	186a	130	44.95	255	41.18085393	5	6	0-15	302.7186097	3027.186097	3.027186097	0.5426	2829.167088	4.822499966	654.199585	555637.3568	196.396091	1835.491241	159.3063595	9.345864433	0.462731278
701	Beech	Gryfino	186a	130	44.95	255	41.18085393	5	2	16-30	51.93249569	519.3249569	0.519324957	0.5484	869.0589023	1.497183302	205.1938786	251881.2499	289.8321958	4850.166482	288.2941176	16.73439512	0.253089888
702	Beech	Gryfino	186a	130	44.95	255	41.18085393	5	1	0-15	207.3265117	2073.265117	2.073265117	0.5538	2234.916393	3.888176154	538.3457378	495693.0776	221.7949088	2390.88129	187.5387823	10.77969419	0.385117773
703	Beech	Gryfino	186a	130	44.95	255	41.18085393	5	9	0-15	388.0815688	3880.815688	3.880815688	0.5544	2657.898213	4.62928918	641.5190644	558519.2933	210.1356969	1439.180157	119.2864993	6.848813308	0.604941599
704	Beech	Gryfino	186a	130	44.95	255	41.18085393	5	6	16-30	59.77136296	597.7136296	0.59771363	0.5796	646.6350781	1.177461267	170.6106407	169457.8661	262.0610477	2835.101254	196.9942141	10.81847637	0.350337838
705	Beech	Gryfino	186a	130	44.95	255	41.18085393	5	5	16-30	238.9125357	2389.125357	2.389125357	0.607	1215.529919	2.318033747	351.5962527	193666.1327	159.3265041	810.615199	97.02436671	5.087761158	0.679508197
706	Beech	Gryfino	186a	130	44.95	255	41.18085393	5	1	16-30	523.0714744	5230.714744	5.230714744	0.6448	2815.438695	5.70321976	919.3377428	609817.7629	216.5977771	1165.84022	109.0332782	5.382512397	0.568965517
707	Beech	Gryfino	186a	130	44.95	255	41.18085393	5	10	0-15	440.1869807	4401.869807	4.401869807	0.769	1837.44144	4.438798941	853.0532034	324506.0497	176.6075601	737.2004714	100.838942	4.174229409	0.516013514
708	Beech	Gryfino	186a	130	44.95	255	41.18085393	5	10	16-30	170.2071696	1702.071696	1.702071696	0.9121	286.4345157	0.820781278	187.3258724	44958.20937	156.9580721	264.1381646	48.22248561	1.68285811	0.908615385
709	Beech	Gryfino	317b	140	57.42	134	38.56389087	4	7	0-15	226.5778475	2265.778475	2.265778475	0.4261	2102.317918	2.813945852	299.7213958	372922.5828	177.3863884	1645.891631	124.193335	9.278567794	0.755961538
710	Beech	Gryfino	317b	140	57.42	134	38.56389087	4	7	16-30	122.3670237	1223.670237	1.223670237	0.4369	2156.398033	2.959581631	323.3532751	513561.0839	238.1569061	4196.891192	241.8610457	17.62237871	0.378431373
711	Beech	Gryfino	317b	140	57.42	134	38.56389087	4	3	0-15	124.8454891	1248.454891	1.248454891	0.4538	1378.289588	1.964967707	223.0618849	387908.6526	281.4420539	3107.10988	157.3919668	11.03996307	0.559689922
712	Beech	Gryfino	317b	140	57.42	134	38.56389087	4	6	16-30	198.0466761	1980.466761	1.980466761	0.4633	2437.862361	3.547940495	410.9641446	608088.601	249.4351653	3070.430733	179.1466822	12.30953434	0.481907433
713	Beech	Gryfino	317b	140	57.42	134	38.56389087	4	5	16-30	148.131536	1481.31536	1.48131536	0.4858	1323.46651	2.01964957	245.5409896	382721.1669	289.1808473	2583.657588	136.3416342	8.934400778	0.603286385
714	Beech	Gryfino	317b	140	57.42	134	38.56389087	4	2	0-15	360.6455333	3606.455333	3.606455333	0.495	4147.037454	6.448615344	797.7200226	1020781.908	246.1472603	2830.429918	178.8075755	11.4989292	0.452095376
715	Beech	Gryfino	317b	140	57.42	134	38.56389087	4	4	16-30	241.621556	2416.21556	2.41621556	0.5181	2269.552082	3.693922106	478.4014586	512984.6966	226.029048	2123.091603	152.8804866	9.39300334	0.505060241
716	Beech	Gryfino	317b	140	57.42	134	38.56389087	4	2	16-30	387.9662913	3879.662913	3.879662913	0.5242	3731.682391	6.145516318	805.2130575	859969.8509	230.4509765	2216.609716	158.4033576	9.618573763	0.481818182
717	Beech	Gryfino	317b	140	57.42	134	38.56389087	4	10	16-30	137.5836484	1375.836484	1.375836484	0.5278	1435.418216	2.380277812	314.1310783	292804.7482	203.9856712	2128.194386	173.0058651	10.43305823	0.437981651
718	Beech	Gryfino	317b	140	57.42	134	38.56389087	4	10	0-15	275.5707679	2755.707679	2.755707679	0.5705	4071.626398	7.296873005	1040.379076	842101.8447	206.8219828	3055.846057	264.7912571	14.77524786	0.264875346
719	Beech	Gryfino	317b	140	57.42	134	38.56389087	4	8	16-30	96.66015014	966.6015014	0.966601501	0.5724	998.6100173	1.795838382	257.0687356	285888.1006	286.2860332	2957.662493	185.7889088	10.3311449	0.376008969
720	Beech	Gryfino	317b	140	57.42	134	38.56389087	4	1	16-30	231.8229719	2318.229719	2.318229719	0.5913	1515.922806	2.816222582	416.1516303	320471.3386	211.4034681	1382.396818	121.4816012	6.539139731	0.557063712
721	Beech	Gryfino	317b	140	57.42	134	38.56389087	4	5	0-15	337.878235	3378.78235	3.37878235	0.5972	3663.155705	6.872617369	1025.969393	834608.8098	227.8387481	2470.146708	203.4051518	10.84164449	0.329325843
722	Beech	Gryfino	317b	140	57.42	134	38.56389087	4	9	16-30	283.9283838	2839.283838	2.839283838	0.6196	3065.609227	5.967331949	924.5252285	669185.6548	218.287983	2356.881851	210.1703207	10.7971214	0.307107232
723	Beech	Gryfino	317b	140	57.42	134	38.56389087	4	9	0-15	282.602693	2826.02693	2.82602693	0.6333	4298.048621	8.551293504	1353.933767	1031733.266	240.0469044	3650.826025	302.5906588	15.20880277	0.208727118
724	Beech	Gryfino	317b	140	57.42	134	38.56389087	4	8	0-15	256.0312385	2560.312385	2.560312385	0.6387	2343.111206	4.701827521	751.0326513	506644.4363	216.227226	1978.838361	183.6427285	9.151661414	0.340905602
725	Beech	Gryfino	317b	140	57.42	134	38.56389087	4	3	16-30	150.0912528	1500.912528	1.500912528	0.7609	682.1295844	1.630663073	310.0963672	119888.5583	175.7562801	798.7711214	108.6447773	4.544765745	0.48401487
726	Beech	Gryfino	317b	140	57.42	134	38.56389087	4	1	0-15	550.680426	5506.80426	5.50680426	0.8181	4994.15675	12.83642183	2625.44415	989656.9934	198.1629818	1797.153025	233.1011095	9.069065313	0.20974753
727	Beech	Gryfino	317b	140	57.42	134	38.56389087	4	6	0-15	44.32418334	443.2418334	0.443241833	1.0952	4917.052845	8.449203786	1155.080148	1107240.002	225.1836695	24980.49415	1906.228869	110.9338622	0.038373253
728	Beech	Gryfino	317b	140	57.42	134	38.56389087	4	4	0-15	634.8329717	6348.329717	6.348329717	1.1647	4863.836734	8.687632156	1236.927145	1041531.85	214.1379136	1640.639186	136.8491011	7.66160069	0.513233924
729	Oak	Piaski	333a	11	2.925675676	5920	4.962711083	15	6	16-30	180.8703346	1808.703346	1.808703346	0.32265	3607.098582	3.69382412	303.1797196	1157962.085	321.0231322	6402.166985	204.2249841	19.94300829	0.596577947
730	Oak	Piaski	333a	11	2.925675676	5920	4.962711083	15	8	16-30	124.7878504	1247.878504	1.247878504	0.376	2800.763874	3.308526502	311.2491418	876108.6953	312.810624	7020.785219	265.1321016	22.44420323	0.400925926
731	Oak	Piaski	333a	11	2.925675676	5920	4.962711083	15	7	16-30	198.507786	1985.07786	1.98507786	0.3936	2868.828298	3.547110497	349.2907035	885907.2794	308.8045667	4462.833914	178.688734	14.45196864	0.568316832
732	Oak	Piaski	333a	11	2.925675676	5920	4.962711083	15	7	0-15	171.8786927	1718.786927	1.718786927	0.3957	2933.261481	3.646433556	360.8184495	826539.3876	281.7816935	4808.853119	212.1515761	17.06588196	0.476357827
733	Oak	Piaski	333a	11	2.925675676	5920	4.962711083	15	5	0-15	80.40602829	804.0602829	0.804060283	0.4238	1776.400873	2.36519952	250.7284753	385026.7161	216.7453991	4788.530466	294.1569892	22.09288172	0.320689655
734	Oak	Piaski	333a	11	2.925675676	5920	4.962711083	15	5	16-30	20.34647167	203.4647167	0.203464717	0.4435	415.5314376	0.578894584	63.97899025	69742.86325	167.8401607	3427.76204	284.5184136	20.4227762	0.318018018
735	Oak	Piaski	333a	11	2.925675676	5920	4.962711083	15	3	16-30	33.02699226	330.2699226	0.330269923	0.4462	283.4511351	0.397298002	44.38182207	66284.53945	233.8482061	2006.980803	120.2949389	8.582408377	0.744155844
736	Oak	Piaski	333a	11	2.925675676	5920	4.962711083	15	4	0-15	195.7411269	1957.411269	1.957411269	0.4584	2853.127508	4.109053531	470.9084237	773511.756	271.1101253	3951.707892	209.9228504	14.57602473	0.415667075
737	Oak	Piaski	333a	11	2.925675676	5920	4.962711083	15	1	0-15	73.25882577	732.5882577	0.732588258	0.4625	1181.289632	1.716250823	198.277231	244388.215	206.8825532	3335.95594	234.2722266	16.12487805	0.369476744
738	Oak	Piaski	333a	11	2.925675676	5920	4.962711083	15	9	16-30	107.4962314	1074.962314	1.074962314	0.4689	1434.698308	2.11342202	247.8465388	277818.6784	193.6425776	2584.450402	196.6042895	13.34649866	0.43372093
739	Oak	Piaski	333a	11	2.925675676	5920	4.962711083	15	6	0-15	115.4503761	1154.503761	1.154503761	0.4736	1754.431294	2.61035433	308.9435926	466873.7126	266.1111405	4043.934099	226.1018472	15.19641038	0.37369403
740	Oak	Piaski	333a	11	2.925675676	5920	4.962711083	15	8	0-15	173.0891061	1730.891061	1.730891061	0.4759	2322.059236	3.471592233	413.2696938	570623.4266	245.740254	3296.703297	200.5667666	13.41539794	0.418828452
741	Oak	Piaski	333a	11	2.925675676	5920	4.962711083	15	2	0-15	194.7612685	1947.612685	1.947612685	0.4776	1868.247612	2.803415256	334.881021	552755.4203	295.8683938	2838.117786	143.9411068	9.59250074	0.581583477
742	Oak	Piaski	333a	11	2.925675676	5920	4.962711083	15	9	0-15	53.31582521	533.1582521	0.533158252	0.488	395.0299177	0.605581316	73.77757434	87034.48223	220.3237738	1632.432432	113.5837838	7.409243243	0.72265625
743	Oak	Piaski	333a	11	2.925675676	5920	4.962711083	15	2	16-30	164.8467677	1648.467677	1.648467677	0.4925	963.7374329	1.491015958	183.2911613	261103.4467	270.9279912	1583.916084	90.4486014	5.846262238	0.899371069
744	Oak	Piaski	333a	11	2.925675676	5920	4.962711083	15	10	16-30	164.9620451	1649.620451	1.649620451	0.505	1412.118335	2.240215698	283.0061641	355054.5765	251.4340106	2152.34102	135.8018868	8.560262055	0.582892057
745	Oak	Piaski	333a	11	2.925675676	5920	4.962711083	15	10	0-15	53.89221251	538.9221251	0.538922125	0.5327	660.1098604	1.104657787	146.9787614	103749.7139	157.1703744	1925.13369	204.9754011	12.24870588	0.366666667
746	Oak	Piaski	333a	11	2.925675676	5920	4.962711083	15	4	16-30	135.8544865	1358.544865	1.358544865	0.5374	951.9987291	1.607244457	216.1452373	215568.85	226.43817	1586.762834	118.3063216	7.007488333	0.628533333
747	Oak	Piaski	333a	11	2.925675676	5920	4.962711083	15	3	0-15	313.554691	3135.54691	3.13554691	0.69185	4107.127821	5.077044126	534.3110267	1093983.095	266.3620764	3488.970588	161.9189338	13.0986011	0.586839266
748	Oak	Piaski	333a	11	2.925675676	5920	4.962711083	15	1	16-30	123.4045208	1234.045208	1.234045208	0.81185	1381.659149	2.01545347	241.5062785	331422.6972	239.87298	2685.660906	163.3208781	11.19617936	0.51097852
749	Oak	Piaski	307c	14	2.964807692	7647.058824	6.488988501	14	1	0-15	137.237816	1372.37816	1.37237816	0.3055	3385.436741	3.248945347	247.8465388	1066316.504	314.9716228	7769.844603	236.7383452	24.66839563	0.55372093
750	Oak	Piaski	307c	14	2.964807692	7647.058824	6.488988501	14	10	16-30	80.92477686	809.2477686	0.809247769	0.336	2111.338956	2.228832049	187.3258724	647282.9374	306.5746197	7998.575499	275.4202279	26.09014245	0.432
751	Oak	Piaski	307c	14	2.964807692	7647.058824	6.488988501	14	5	16-30	18.79022597	187.9022597	0.18790226	0.3495	439.5840796	0.482655197	42.07627287	155624.5709	354.0268588	8282.208589	256.8650307	23.39429448	0.446575342
752	Oak	Piaski	307c	14	2.964807692	7647.058824	6.488988501	14	3	0-15	154.3565188	1543.565188	1.543565188	0.3517	2223.594994	2.45659149	216.1452373	614428.8613	276.3222903	3980.582524	159.1504854	14.40557879	0.714133333
753	Oak	Piaski	307c	14	2.964807692	7647.058824	6.488988501	14	9	16-30	130.9551945	1309.551945	1.309551945	0.3577	1671.249961	1.878025447	167.7287042	536040.1886	320.7420799	4093.309859	143.4097711	12.76199824	0.780756014
754	Oak	Piaski	307c	14	2.964807692	7647.058824	6.488988501	14	6	16-30	17.63745137	176.3745137	0.176374514	0.3602	287.8818243	0.325733755	29.39575228	81846.99654	284.3076208	4640.522876	184.6830065	16.32218954	0.6
755	Oak	Piaski	307c	14	2.964807692	7647.058824	6.488988501	14	4	16-30	39.94363986	399.4363986	0.399436399	0.3606	451.7493099	0.511785811	46.11098397	166575.9296	368.7353271	4170.27417	128.1269841	11.30966811	0.86625
756	Oak	Piaski	307c	14	2.964807692	7647.058824	6.488988501	14	8	0-15	162.7141347	1627.141347	1.627141347	0.3827	2176.735283	2.617172992	250.152088	670914.8167	308.2206744	4123.273114	160.8448459	13.3776656	0.650460829
757	Oak	Piaski	307c	14	2.964807692	7647.058824	6.488988501	14	2	16-30	175.6828489	1756.828489	1.756828489	0.3866	3314.438507	4.025396678	389.0614272	827115.7749	249.5492896	4708.005249	229.1286089	18.86603346	0.451555556
758	Oak	Piaski	307c	14	2.964807692	7647.058824	6.488988501	14	2	0-15	181.3314444	1813.314444	1.813314444	0.3888	2570.848168	3.140302105	305.4852688	641519.0644	249.5359595	3537.825811	173.1802289	14.1776192	0.593584906
759	Oak	Piaski	307c	14	2.964807692	7647.058824	6.488988501	14	1	16-30	90.08933492	900.8933492	0.900893349	0.3942	820.1541691	1.01578463	100.2913901	206923.0405	252.2977366	2296.865003	112.753039	9.103787588	0.898275862
760	Oak	Piaski	307c	14	2.964807692	7647.058824	6.488988501	14	6	0-15	118.5052288	1185.052288	1.185052288	0.4033	1401.983141	1.776218158	179.2564502	401741.9478	286.5526239	3390.077821	149.885214	11.83055934	0.661093248
761	Oak	Piaski	307c	14	2.964807692	7647.058824	6.488988501	14	9	0-15	338.5698998	3385.698998	3.385698998	0.41245	4118.401956	5.780029132	650.7412612	1001184.739	243.1002971	2957.099081	170.7189309	12.16411134	0.520283437
762	Oak	Piaski	307c	14	2.964807692	7647.058824	6.488988501	14	7	0-15	44.09362842	440.9362842	0.440936284	0.416	505.4737937	0.660626303	68.59008865	148707.9233	294.1951198	3372.54902	149.8235294	11.46364706	0.642857143
763	Oak	Piaski	307c	14	2.964807692	7647.058824	6.488988501	14	5	0-15	224.2146595	2242.146595	2.242146595	0.4327	2308.19424	3.13761614	339.4921194	523359.668	226.7398727	2334.190231	139.9380463	10.29457326	0.660441426
764	Oak	Piaski	307c	14	2.964807692	7647.058824	6.488988501	14	3	16-30	83.05740987	830.5740987	0.830574099	0.4328	896.5156877	1.219047611	131.9926916	197700.8438	220.5213433	2380.291464	146.7716863	10.79392783	0.629257642
765	Oak	Piaski	307c	14	2.964807692	7647.058824	6.488988501	14	4	0-15	87.95670191	879.5670191	0.879567019	0.4444	724.3165236	1.01123117	112.3955234	197700.8438	272.9481343	2247.706422	114.9692005	8.234921363	0.782564103
766	Oak	Piaski	307c	14	2.964807692	7647.058824	6.488988501	14	10	0-15	121.6753589	1216.753589	1.216753589	0.4648	879.1451036	1.283862363	149.2843106	222485.4976	253.0702801	1828.51729	105.5153955	7.225333965	0.815057915
767	Oak	Piaski	307c	14	2.964807692	7647.058824	6.488988501	14	8	16-30	41.90335668	419.0335668	0.419033567	0.4707	306.4853007	0.453167223	53.60401886	88187.25683	287.7373128	2104.539202	108.1458047	7.314099037	0.78172043
768	Oak	Piaski	307c	14	2.964807692	7647.058824	6.488988501	14	7	16-30	67.78314643	677.8314643	0.677831464	0.6815	242.2815194	0.518725514	88.18725683	61673.44105	254.5528078	909.8639456	76.52721088	3.574362245	0.768627451
769	Oak	Piaski	323a	18	2.078323699	2768	1.223603215	13	6	16-30	50.6068049	506.068049	0.506068049	0.3559	1184.098367	1.323909752	117.5830091	334881.021	282.8152039	6617.312073	261.6070615	23.39800683	0.430392157
770	Oak	Piaski	323a	18	2.078323699	2768	1.223603215	13	4	16-30	2.766659038	27.66659038	0.02766659	0.3603	70.79073536	0.080129362	7.493034894	13833.29519	195.4110961	5000	289.625	25.58708333	0.369230769
771	Oak	Piaski	323a	18	2.078323699	2768	1.223603215	13	9	0-15	42.30682779	423.0682779	0.423068278	0.3981	1050.055466	1.313275407	130.839917	274360.3546	261.2817737	6485.013624	310.4168937	24.82	0.323348018
772	Oak	Piaski	323a	18	2.078323699	2768	1.223603215	13	6	0-15	138.736423	1387.36423	1.38736423	0.4113	2498.064862	3.472583619	389.6378145	587338.6583	235.1174572	4233.485667	250.3007894	18.00583299	0.356065089
773	Oak	Piaski	323a	18	2.078323699	2768	1.223603215	13	3	16-30	4.611098397	46.11098397	0.046110984	0.4338	141.7100051	0.193147384	20.74994278	34006.85067	239.974945	7375	418.875	30.732375	0.222222222
774	Oak	Piaski	323a	18	2.078323699	2768	1.223603215	13	7	0-15	93.72057491	937.2057491	0.937205749	0.4418	1370.069153	1.901518993	209.804977	266867.3197	194.783832	2847.478475	202.8923739	14.61865929	0.446703297
775	Oak	Piaski	323a	18	2.078323699	2768	1.223603215	13	2	0-15	407.8516532	4078.516532	4.078516532	0.4515	1342.671159	1.904521971	214.9924627	302026.945	224.944837	740.5313737	46.69643867	3.29205766	1.897050938
776	Oak	Piaski	323a	18	2.078323699	2768	1.223603215	13	5	16-30	17.06106407	170.6106407	0.170610641	0.46	224.8296648	0.324915285	37.46517447	42076.27287	187.1473362	2466.216216	190.4425676	13.17793919	0.455384615
777	Oak	Piaski	323a	18	2.078323699	2768	1.223603215	13	9	16-30	163.4634382	1634.634382	1.634634382	0.4627	4899.953739	7.122585013	823.6574511	1184475.901	241.7320578	7246.121298	435.7295487	29.97583921	0.198460462
778	Oak	Piaski	323a	18	2.078323699	2768	1.223603215	13	3	0-15	131.4163043	1314.163043	1.314163043	0.4633	1422.819542	2.071074845	239.7771166	280700.6149	197.2847621	2135.964912	157.5964912	10.8268114	0.548076923
779	Oak	Piaski	323a	18	2.078323699	2768	1.223603215	13	8	16-30	42.07627287	420.7627287	0.420762729	0.4827	643.3070178	0.975616199	117.5830091	110666.3615	172.0272878	2630.136986	231.8684932	15.28906849	0.357843137
780	Oak	Piaski	323a	18	2.078323699	2768	1.223603215	13	1	16-30	7.781228544	77.81228544	0.077812285	0.5039	155.9784727	0.246935847	31.12491418	26513.81578	169.9838146	3407.407407	317.3481481	20.04548148	0.25
781	Oak	Piaski	323a	18	2.078323699	2768	1.223603215	13	8	0-15	102.5969393	1025.969393	1.025969393	0.5081	1226.701458	1.958287378	248.9993134	247846.5388	202.0430784	2415.730337	190.8719101	11.95651124	0.412037037
782	Oak	Piaski	323a	18	2.078323699	2768	1.223603215	13	4	0-15	149.5725042	1495.725042	1.495725042	0.5206	1378.08036	2.253876077	293.3811355	266867.3197	193.6514934	1784.200385	150.6878613	9.213460501	0.509823183
783	Oak	Piaski	323a	18	2.078323699	2768	1.223603215	13	10	16-30	47.84014586	478.4014586	0.478401459	0.5459	578.9210981	0.992902054	135.4510154	114701.0726	198.1290248	2397.590361	207.5457831	12.10115663	0.353191489
784	Oak	Piaski	323a	18	2.078323699	2768	1.223603215	13	7	16-30	19.48189073	194.8189073	0.194818907	0.548	274.7361591	0.472983418	64.55537755	62249.82835	226.5803983	3195.266272	242.7810651	14.10213018	0.301785714
785	Oak	Piaski	323a	18	2.078323699	2768	1.223603215	13	2	16-30	8.242338384	82.42338384	0.082423384	0.5555	100.3985982	0.175227503	24.20826658	13833.29519	137.7837484	1678.321678	212.5944056	12.18083916	0.34047619
786	Oak	Piaski	323a	18	2.078323699	2768	1.223603215	13	1	0-15	129.6871424	1296.871424	1.296871424	0.5789	1326.429718	2.412388348	349.2907035	283006.1641	213.3593362	2182.222222	186.016	10.22792	0.371287129
787	Oak	Piaski	323a	18	2.078323699	2768	1.223603215	13	10	0-15	129.4565875	1294.565875	1.294565875	0.6741	1684.574883	2.109364253	242.0826658	360242.0622	213.8474614	2782.724844	162.9398931	13.01266251	0.534761905
788	Oak	Piaski	323a	18	2.078323699	2768	1.223603215	13	5	0-15	231.1889459	2311.889459	2.311889459	0.7044	2931.096571	3.625556808	379.2628431	751032.6513	256.2292416	3248.566442	156.8222388	12.67835951	0.609574468
789	Oak	Piaski	302h	23	8.440957447	2211.764706	14.49261967	11	10	16-30	44.61237699	446.1237699	0.44612377	0.2872	134.1731648	0.121058625	8.645809493	29395.75228	219.0881637	658.9147287	27.13565891	3.0075323	5.16
790	Oak	Piaski	302h	23	8.440957447	2211.764706	14.49261967	11	5	0-15	211.5341389	2115.341389	2.115341389	0.336133333	4612.987218	5.007514526	436.3251858	1333183.824	289.0066157	6302.452316	236.7237057	21.80729428	0.484808454
791	Oak	Piaski	302h	23	8.440957447	2211.764706	14.49261967	11	5	16-30	31.70130148	317.0130148	0.317013015	0.3382	533.5236816	0.566899965	47.84014586	102020.552	191.2202879	3218.181818	178.8254545	16.82970909	0.662650602
792	Oak	Piaski	302h	23	8.440957447	2211.764706	14.49261967	11	2	0-15	471.6000885	4716.000885	4.716000885	0.351375	8852.708326	9.99838875	913.5738698	2123987.199	239.9251303	4503.788805	212.0098998	18.77164263	0.516214511
793	Oak	Piaski	302h	23	8.440957447	2211.764706	14.49261967	11	1	0-15	233.6097725	2336.097725	2.336097725	0.377466667	3782.897284	4.489595954	424.7974398	1062281.793	280.8116936	4547.248951	192.1835677	16.19323217	0.549932157
794	Oak	Piaski	302h	23	8.440957447	2211.764706	14.49261967	11	6	16-30	61.67344105	616.7344105	0.616734411	0.3855	883.1907661	1.069705662	103.1733266	204041.104	231.0272162	3308.411215	173.446729	14.32043925	0.597765363
795	Oak	Piaski	302h	23	8.440957447	2211.764706	14.49261967	11	1	16-30	53.31582521	533.1582521	0.533158252	0.3899	589.9894634	0.722622521	70.31925055	152166.2471	257.9134993	2854.054054	135.5362162	11.06593514	0.758196721
796	Oak	Piaski	302h	23	8.440957447	2211.764706	14.49261967	11	9	0-15	158.160675	1581.60675	1.58160675	0.3914	2069.227523	2.544150485	248.9993134	449582.0937	217.2704976	2842.565598	160.8586006	13.08307216	0.635185185
797	Oak	Piaski	302h	23	8.440957447	2211.764706	14.49261967	11	7	0-15	446.9307121	4469.307121	4.469307121	0.3944	4875.683799	6.073070199	602.9011153	1126837.171	231.1136688	2521.27934	135.8839309	10.90926103	0.741300191
798	Oak	Piaski	302h	23	8.440957447	2211.764706	14.49261967	11	8	16-30	3.804156177	38.04156177	0.038041562	0.3987	127.4300097	0.159618935	16.13884439	22479.10468	176.4035389	5909.090909	419.5909091	33.49757576	0.235714286
799	Oak	Piaski	302h	23	8.440957447	2211.764706	14.49261967	11	6	0-15	320.1831449	3201.831449	3.201831449	0.399933333	5425.484658	6.771645842	673.7967532	1479586.198	272.7104197	4621.062106	211.4928893	16.94494149	0.475192472
800	Oak	Piaski	302h	23	8.440957447	2211.764706	14.49261967	11	4	16-30	30.7790818	307.790818	0.307790818	0.4056	537.219477	0.684488738	69.16647595	111819.1361	208.1442332	3632.958801	222.3876404	17.45404494	0.445
801	Oak	Piaski	302h	23	8.440957447	2211.764706	14.49261967	11	8	0-15	473.0986955	4730.986955	4.730986955	0.4184	8077.226478	10.58923184	1104.934453	2146466.304	265.7429886	4537.037037	223.8271199	17.07302632	0.428169014
802	Oak	Piaski	302h	23	8.440957447	2211.764706	14.49261967	11	4	0-15	399.4940373	3994.940373	3.994940373	0.422333333	7675.803849	10.41576232	1147.010726	1860001.816	242.3201338	4655.89381	260.7238494	19.2138133	0.348291457
803	Oak	Piaski	302h	23	8.440957447	2211.764706	14.49261967	11	3	0-15	250.4402817	2504.402817	2.504402817	0.4245	5259.070117	7.034282479	749.3034894	1485350.071	282.4358752	5930.955121	280.8766398	20.99929804	0.334230769
804	Oak	Piaski	302h	23	8.440957447	2211.764706	14.49261967	11	2	16-30	10.66316504	106.6316504	0.10663165	0.425	83.21706915	0.111104416	11.52774599	21902.71738	263.1998171	2054.054054	104.1945946	7.804162162	0.925
805	Oak	Piaski	302h	23	8.440957447	2211.764706	14.49261967	11	3	16-30	32.5082437	325.082437	0.325082437	0.4477	717.3099596	1.008971732	112.9719107	174068.9645	242.669103	5354.609929	310.3741135	22.06547872	0.287755102
806	Oak	Piaski	302h	23	8.440957447	2211.764706	14.49261967	11	10	0-15	396.4968234	3964.968234	3.964968234	0.4575	6466.468364	9.25185192	1053.635984	1579301.201	244.2293246	3983.137084	233.339875	16.30900422	0.37631291
807	Oak	Piaski	302h	23	8.440957447	2211.764706	14.49261967	11	9	16-30	34.81379289	348.1379289	0.348137929	0.5021	347.3477019	0.547954114	68.59008865	59944.27915	172.5771578	1721.854305	157.3956954	9.977301325	0.507563025
808	Oak	Piaski	302h	23	8.440957447	2211.764706	14.49261967	11	7	16-30	258.7978975	2587.978975	2.587978975	0.69455	3061.696134	4.781380496	604.0538899	729129.9339	238.1457539	2817.371938	184.7534521	11.83045212	0.428435115
809	Oak	Piaski	306k	38	15.14269006	989.5833333	18.80890884	18	8	0-15	83.40324225	834.0324225	0.834032422	0.3737	1405.783263	1.650467741	154.4717963	383873.9415	273.0676568	4602.626123	197.8901175	16.85525916	0.539925373
810	Oak	Piaski	306k	38	15.14269006	989.5833333	18.80890884	18	4	16-30	102.5969393	1025.969393	1.025969393	0.3819	1835.992979	2.202762051	210.3813643	502609.7252	273.7536205	4898.876404	214.7005618	17.89520225	0.487671233
811	Oak	Piaski	306k	38	15.14269006	989.5833333	18.80890884	18	5	0-15	199.5452831	1995.452831	1.995452831	0.4039	3125.467625	3.965463927	400.5891732	771206.2068	246.7490627	3864.818024	198.7250144	15.66294916	0.498129496
812	Oak	Piaski	306k	38	15.14269006	989.5833333	18.80890884	18	6	0-15	134.8746281	1348.746281	1.348746281	0.4142	2044.185801	2.659681555	275.5131292	483588.9443	236.5679989	3585.470085	197.1965812	15.15619231	0.489539749
813	Oak	Piaski	306k	38	15.14269006	989.5833333	18.80890884	18	3	0-15	314.3039945	3143.039945	3.143039945	0.42675	2582.207033	3.66996745	423.0682779	720484.1245	279.0187291	2292.316156	116.7649001	8.21563543	0.742915531
814	Oak	Piaski	306k	38	15.14269006	989.5833333	18.80890884	18	10	0-15	181.7925543	1817.925543	1.817925543	0.4319	2841.20436	3.854878259	416.1516303	772358.9814	271.8421076	4248.57324	212.0481928	15.62882689	0.436842105
815	Oak	Piaski	306k	38	15.14269006	989.5833333	18.80890884	18	6	16-30	55.10262584	551.0262584	0.551026258	0.4468	1114.95437	1.565185476	174.6453518	266867.3197	239.3526828	4843.096234	284.0491632	20.23414226	0.315511551
816	Oak	Piaski	306k	38	15.14269006	989.5833333	18.80890884	18	7	0-15	117.2371767	1172.371767	1.172371767	0.4477	1603.845501	2.255611003	252.4576372	369464.259	230.3615022	3151.425762	192.3972468	13.68034907	0.464383562
817	Oak	Piaski	306k	38	15.14269006	989.5833333	18.80890884	18	2	0-15	186.9224012	1869.224012	1.869224012	0.4576	2245.917321	3.229031166	369.464259	522206.8934	232.5138546	2793.709528	172.7471477	12.01523898	0.505928237
818	Oak	Piaski	306k	38	15.14269006	989.5833333	18.80890884	18	9	0-15	173.319661	1733.19661	1.73319661	0.4652	1778.216493	2.598549918	302.026945	392519.751	220.7378869	2264.715663	149.9281676	10.25975058	0.573854962
819	Oak	Piaski	306k	38	15.14269006	989.5833333	18.80890884	18	4	0-15	175.7404876	1757.404876	1.757404876	0.4698	3068.961496	4.530006467	532.0054775	983316.7331	320.4069958	5595.27714	257.7668088	17.4630305	0.330335861
820	Oak	Piaski	306k	38	15.14269006	989.5833333	18.80890884	18	2	16-30	75.0456264	750.456264	0.750456264	0.4752	943.2543574	1.408206395	167.1523169	182138.3867	193.0957278	2427.03533	187.6466974	12.56907834	0.448965517
821	Oak	Piaski	306k	38	15.14269006	989.5833333	18.80890884	18	10	16-30	97.40945363	974.0945363	0.974094536	0.4761	1284.537312	1.921479285	228.8257579	337762.9575	262.9452289	3467.455621	197.2579882	13.18698817	0.425692695
822	Oak	Piaski	306k	38	15.14269006	989.5833333	18.80890884	18	3	16-30	91.41502571	914.1502571	0.914150257	0.4837	1500.006447	2.27943309	275.5131292	383297.5542	255.5306045	4192.938209	249.3499369	16.40875158	0.331799163
823	Oak	Piaski	306k	38	15.14269006	989.5833333	18.80890884	18	1	0-15	299.3179247	2993.179247	2.993179247	0.4907	2951.900694	4.550203078	557.942906	871497.5969	295.2326949	2911.611785	152.0190641	9.862091277	0.536466942
824	Oak	Piaski	306k	38	15.14269006	989.5833333	18.80890884	18	1	16-30	94.87334951	948.7334951	0.948733495	0.4987	1329.691493	2.083040645	259.9506721	360242.0622	270.9215364	3797.08384	219.5601458	14.01543742	0.364966741
825	Oak	Piaski	306k	38	15.14269006	989.5833333	18.80890884	18	9	16-30	249.7486169	2497.486169	2.497486169	0.50385	2722.219577	4.310195407	542.9568362	693393.9214	254.7163819	2776.367413	172.5813524	10.89983845	0.459978769
826	Oak	Piaski	306k	38	15.14269006	989.5833333	18.80890884	18	5	16-30	62.48038327	624.8038327	0.624803833	0.5163	746.7299201	1.211300966	156.2009582	117006.6218	156.692023	1872.693727	193.8690037	11.95142989	0.4
827	Oak	Piaski	306k	38	15.14269006	989.5833333	18.80890884	18	7	16-30	90.26225111	902.6225111	0.902622511	0.5349	1264.406409	2.124828724	284.1589387	236895.1801	187.3568327	2624.521073	235.4061303	14.00814176	0.317647059
828	Oak	Piaski	290b	45	17.33058252	510	12.74587238	6	5	16-30	84.55601685	845.5601685	0.845560168	0.31915	2528.544222	2.565032997	208.6522024	887636.4413	351.0464375	10497.61418	303.3531016	29.90377641	0.405248619
829	Oak	Piaski	290b	45	17.33058252	510	12.74587238	6	5	0-15	90.08933492	900.8933492	0.900893349	0.3561	2678.395122	2.996182224	266.8673197	817893.5781	305.3670355	9078.694818	332.5790147	29.73043506	0.337580994
830	Oak	Piaski	290b	45	17.33058252	510	12.74587238	6	1	0-15	134.5864344	1345.864344	1.345864344	0.382	1872.140532	2.246774985	214.4160754	516443.0204	275.8569731	3837.259101	166.9391863	13.9103212	0.627688172
831	Oak	Piaski	290b	45	17.33058252	510	12.74587238	6	8	0-15	279.3172854	2793.172854	2.793172854	0.382033333	4162.233329	5.150060869	518.7485696	1248454.891	299.9483192	4469.665704	184.3803137	14.90145274	0.538444444
832	Oak	Piaski	290b	45	17.33058252	510	12.74587238	6	9	0-15	102.3663844	1023.663844	1.023663844	0.40385	2333.960481	2.978181649	302.6033323	620769.1216	265.9724218	6064.189189	290.9335586	22.80006757	0.338285714
833	Oak	Piaski	290b	45	17.33058252	510	12.74587238	6	10	16-30	94.64279459	946.4279459	0.946427946	0.4039	1433.121312	1.818329014	183.8675486	355630.9638	248.1513329	3757.612667	192.1254568	15.14242387	0.514733542
834	Oak	Piaski	290b	45	17.33058252	510	12.74587238	6	8	16-30	242.3132207	2423.132207	2.423132207	0.40865	3536.31995	4.821566219	548.1443219	947004.3332	267.7937366	3908.182683	198.9807326	14.59400333	0.442060988
835	Oak	Piaski	290b	45	17.33058252	510	12.74587238	6	3	0-15	118.3323126	1183.323126	1.183323126	0.4101	1850.108704	2.383661205	244.388215	511831.922	276.6496481	4325.377496	201.4378958	15.63485631	0.484198113
836	Oak	Piaski	290b	45	17.33058252	510	12.74587238	6	6	16-30	156.662068	1566.62068	1.56662068	0.4135	1908.681181	2.53740099	270.9020308	469179.2618	245.813322	2994.849154	161.9665195	12.18342899	0.578297872
837	Oak	Piaski	290b	45	17.33058252	510	12.74587238	6	3	16-30	162.1953861	1621.953861	1.621953861	0.4146	2551.430256	3.323178267	344.6796051	787921.4385	308.8155894	4857.853589	204.887349	15.73059701	0.470568562
838	Oak	Piaski	290b	45	17.33058252	510	12.74587238	6	7	16-30	46.80264872	468.0264872	0.468026487	0.4268	933.1393367	1.25122155	133.7218535	223638.2722	239.6622492	4778.325123	267.3399015	19.93774631	0.35
839	Oak	Piaski	290b	45	17.33058252	510	12.74587238	6	6	0-15	317.9352344	3179.352344	3.179352344	0.432533333	4614.61897	6.372549512	733.164645	1238079.919	268.2951566	3894.126178	200.4354605	14.51433648	0.433647799
840	Oak	Piaski	290b	45	17.33058252	510	12.74587238	6	10	0-15	167.9016204	1679.016204	1.679016204	0.4385	4320.558274	5.95246692	652.4704231	1265746.51	292.9590182	7538.619979	354.5211123	25.73267765	0.257332155
841	Oak	Piaski	290b	45	17.33058252	510	12.74587238	6	2	16-30	145.3648769	1453.648769	1.453648769	0.4459	1946.578646	2.726934425	303.7561069	446700.1572	229.4796349	3072.95797	187.592387	13.39098335	0.478557875
842	Oak	Piaski	290b	45	17.33058252	510	12.74587238	6	7	0-15	599.7886239	5997.886239	5.997886239	0.44744	10202.82929	14.30140813	1631.176058	2863492.104	280.6566711	4774.168749	238.4408034	17.01070825	0.36770318
843	Oak	Piaski	290b	45	17.33058252	510	12.74587238	6	4	0-15	262.6020537	2626.020537	2.626020537	0.465	5989.942469	8.751121217	1017.323584	1434051.601	239.4099123	5460.930641	333.2464881	22.80996049	0.258130312
844	Oak	Piaski	290b	45	17.33058252	510	12.74587238	6	2	0-15	357.1872095	3571.872095	3.571872095	0.4782	7609.101428	11.12554293	1303.788072	1980466.761	260.2760365	5544.618364	311.4765209	21.30283847	0.273961096
845	Oak	Piaski	290b	45	17.33058252	510	12.74587238	6	4	16-30	38.44503288	384.4503288	0.384450329	0.4989	440.8227359	0.690863581	85.88170763	93374.74253	211.8192528	2428.785607	179.7016492	11.46631184	0.447651007
846	Oak	Piaski	290b	45	17.33058252	510	12.74587238	6	1	16-30	163.4057994	1634.057994	1.634057994	0.615933333	2000.355581	2.745764998	312.4019164	454769.5794	227.34437	2783.068783	168.0335097	12.24164374	0.523062731
847	Oak	Piaski	296b	49	17.88582555	713.3333333	18.77178274	7	2	16-30	12.27704948	122.7704948	0.122770495	0.2995	373.1306586	0.351083268	26.51381578	145249.5995	389.2727551	11830.98592	285.9671362	30.39253521	0.463043478
848	Oak	Piaski	296b	49	17.88582555	713.3333333	18.77178274	7	1	0-15	306.2345723	3062.345723	3.062345723	0.36905	4627.041846	5.317218949	487.0472681	1294565.875	279.7826166	4227.366836	173.6322228	15.10946923	0.628757396
849	Oak	Piaski	296b	49	17.88582555	713.3333333	18.77178274	7	5	16-30	7.158730261	71.58730261	0.071587303	0.3834	1204.690956	1.451204887	138.9093392	280700.6149	233.0063271	39210.95008	2027.181965	168.2827697	0.05153527
850	Oak	Piaski	296b	49	17.88582555	713.3333333	18.77178274	7	1	16-30	13.71801773	137.1801773	0.137180177	0.3845	301.4442174	0.364115385	35.15962527	108937.1996	361.3842739	7941.176471	265.4285714	21.97432773	0.390163934
851	Oak	Piaski	296b	49	17.88582555	713.3333333	18.77178274	7	3	16-30	35.67837384	356.7837384	0.356783738	0.3851	631.525085	0.764099351	73.77757434	191360.5835	303.0134321	5363.489499	214.1631664	17.70050081	0.48359375
852	Oak	Piaski	296b	49	17.88582555	713.3333333	18.77178274	7	2	0-15	215.0501015	2150.501015	2.150501015	0.3867	2849.254762	3.461724482	334.881021	746997.9402	262.1730953	3473.599571	160.9729295	13.24926025	0.642168675
853	Oak	Piaski	296b	49	17.88582555	713.3333333	18.77178274	7	4	16-30	45.88042905	458.8042905	0.45880429	0.3934	889.2157425	1.099032247	108.3608123	168881.4788	189.9218274	3680.904523	239.5427136	19.38115578	0.423404255
854	Oak	Piaski	296b	49	17.88582555	713.3333333	18.77178274	7	3	0-15	312.69011	3126.9011	3.1269011	0.3987	5710.507601	7.347157033	766.5951084	1620801.086	283.8278485	5183.410138	234.9660829	18.26251429	0.407894737
855	Oak	Piaski	296b	49	17.88582555	713.3333333	18.77178274	7	5	0-15	606.4747166	6064.747166	6.064747166	0.406466667	9676.466068	12.45258823	1281.308967	2650228.803	273.8839556	4369.891656	205.3274092	15.95526706	0.473324336
856	Oak	Piaski	296b	49	17.88582555	713.3333333	18.77178274	7	4	0-15	455.3459667	4553.459667	4.553459667	0.4098	6830.040216	8.793226309	904.9280603	1857696.266	271.9890671	4079.746835	193.1108861	14.99967215	0.503184713
857	Oak	Piaski	296b	49	17.88582555	713.3333333	18.77178274	7	9	0-15	213.8396881	2138.396881	2.138396881	0.4155	2402.073897	3.135276008	325.6588243	565435.9409	235.3948983	2644.204852	146.6180593	11.2330593	0.656637168
858	Oak	Piaski	296b	49	17.88582555	713.3333333	18.77178274	7	9	16-30	84.61365558	846.1365558	0.846136556	0.4178	1498.604097	1.966962007	205.1938786	396554.4621	264.6158935	4686.648501	232.4638965	17.7111376	0.412359551
859	Oak	Piaski	296b	49	17.88582555	713.3333333	18.77178274	7	7	0-15	149.5148655	1495.148655	1.495148655	0.4226	4102.457931	5.446692829	575.234525	1168913.444	284.9300257	7818.041635	364.2910563	27.43846184	0.25991984
860	Oak	Piaski	296b	49	17.88582555	713.3333333	18.77178274	7	7	16-30	55.10262584	551.0262584	0.551026258	0.4292	1139.956898	1.537230692	164.8467677	285888.1006	250.7885175	5188.284519	278.9759414	20.68788703	0.334265734
861	Oak	Piaski	296b	49	17.88582555	713.3333333	18.77178274	7	6	0-15	489.5833722	4895.833722	4.895833722	0.4374	6915.327091	9.492925908	1046.142949	1623106.636	234.711477	3315.281375	193.8980457	14.1249223	0.467988981
862	Oak	Piaski	296b	49	17.88582555	713.3333333	18.77178274	7	10	16-30	57.35053631	573.5053631	0.573505363	0.4451	785.4902369	1.098248361	122.1941075	219027.1738	278.8413701	3819.095477	191.4974874	13.69630151	0.469339623
863	Oak	Piaski	296b	49	17.88582555	713.3333333	18.77178274	7	6	16-30	33.94921194	339.4921194	0.339492119	0.4555	310.6174213	0.444458011	50.72208236	65131.76485	209.6848418	1918.505942	130.9185059	9.149473684	0.669318182
864	Oak	Piaski	296b	49	17.88582555	713.3333333	18.77178274	7	10	0-15	495.7507164	4957.507164	4.957507164	0.4584	8800.319331	12.51914944	1421.947468	2514201.401	285.6943374	5071.503314	252.5291245	17.75150099	0.348642075
865	Oak	Piaski	296b	49	17.88582555	713.3333333	18.77178274	7	8	0-15	212.9174685	2129.174685	2.129174685	0.4627	3683.882016	5.355468011	619.616347	1025393.006	278.3457781	4815.917704	251.5278831	17.30192474	0.343627907
866	Oak	Piaski	296b	49	17.88582555	713.3333333	18.77178274	7	8	16-30	121.6177202	1216.177202	1.216177202	0.4978	1473.342194	2.304067883	286.4644879	342950.4432	232.7703941	2819.905213	189.4516588	12.11453555	0.424547284
867	Oak	Piaski	308m	49	19.34152542	708	22.43553235	8	10	0-15	350.8469492	3508.469492	3.508469492	0.32196	8978.521569	9.123138872	743.5396164	2344743.535	261.1502926	6683.095121	260.0318712	25.59099228	0.471860465
868	Oak	Piaski	308m	49	19.34152542	708	22.43553235	8	1	16-30	342.4316947	3424.316947	3.424316947	0.3716	4926.299826	5.751129072	534.3110267	1316468.592	267.2327383	3844.470628	167.9496718	14.38622622	0.640884574
869	Oak	Piaski	308m	49	19.34152542	708	22.43553235	8	9	0-15	187.3835111	1873.835111	1.873835111	0.3776	2642.629137	3.134613162	295.6866847	654775.9723	247.7744467	3494.309443	167.2832974	14.10278376	0.633723197
870	Oak	Piaski	308m	49	19.34152542	708	22.43553235	8	2	16-30	109.5712256	1095.712256	1.095712256	0.38	1074.497746	1.282819102	121.6177202	285311.7133	265.5303042	2603.892688	117.0762756	9.806386113	0.900947867
871	Oak	Piaski	308m	49	19.34152542	708	22.43553235	8	6	16-30	104.9024885	1049.024885	1.049024885	0.3833	1986.195475	2.391753683	229.4021452	414422.4684	208.651401	3950.549451	227.9978022	18.93373077	0.457286432
872	Oak	Piaski	308m	49	19.34152542	708	22.43553235	8	5	0-15	210.035532	2100.35532	2.10035532	0.4132	2180.239141	2.830465112	292.2283609	484741.7189	222.3341971	2307.903403	134.7612514	10.3803348	0.718737673
873	Oak	Piaski	308m	49	19.34152542	708	22.43553235	8	3	0-15	359.3198425	3593.198425	3.593198425	0.4144	4603.350598	5.993413474	620.7691216	1140094.079	247.666141	3172.922682	166.798845	12.8112897	0.578830084
874	Oak	Piaski	308m	49	19.34152542	708	22.43553235	8	4	0-15	114.7587113	1147.587113	1.147587113	0.416	1488.506944	1.945232206	202.3119421	300874.1704	202.1315195	2621.798091	169.5062783	12.97075339	0.567236467
875	Oak	Piaski	308m	49	19.34152542	708	22.43553235	8	8	0-15	347.1004318	3471.004318	3.471004318	0.4187	4469.888119	5.468935614	542.9568362	1223670.237	273.7585828	3525.406842	157.5606111	12.87779475	0.639278132
876	Oak	Piaski	308m	49	19.34152542	708	22.43553235	8	7	0-15	333.1518591	3331.518591	3.331518591	0.4304	4464.468349	6.036942243	649.5884866	1132601.044	253.6922552	3399.653979	181.2069204	13.40070069	0.512866016
877	Oak	Piaski	308m	49	19.34152542	708	22.43553235	8	6	0-15	263.8701057	2638.701057	2.638701057	0.4344	3846.413436	5.249343581	570.0470393	906080.8349	235.565118	3433.813893	198.9366536	14.57692005	0.46289181
878	Oak	Piaski	308m	49	19.34152542	708	22.43553235	8	4	16-30	37.63809066	376.3809066	0.376380907	0.4477	445.6632364	0.626809661	70.31925055	106631.6504	239.2650811	2833.078101	166.5359877	11.84075038	0.535245902
879	Oak	Piaski	308m	49	19.34152542	708	22.43553235	8	1	0-15	454.1355533	4541.355533	4.541355533	0.4701	6788.607767	10.04478216	1183.323126	1856543.492	273.4792693	4088.082244	221.1846681	14.94841731	0.383779834
880	Oak	Piaski	308m	49	19.34152542	708	22.43553235	8	3	16-30	124.0961856	1240.961856	1.240961856	0.4712	1476.607428	2.18594307	257.6451229	231707.6944	156.9189549	1867.162099	176.1490943	11.89889457	0.481655481
881	Oak	Piaski	308m	49	19.34152542	708	22.43553235	8	9	16-30	108.0149799	1080.149799	1.080149799	0.4872	782.1108781	1.197018088	145.8259868	106055.2631	135.6013144	981.8569904	110.8196371	7.240763074	0.740711462
882	Oak	Piaski	308m	49	19.34152542	708	22.43553235	8	2	0-15	143.8086312	1438.086312	1.438086312	0.4922	1190.039191	1.840024232	226.5202087	193666.1327	162.7392897	1346.693387	127.949499	8.275158317	0.634860051
883	Oak	Piaski	308m	49	19.34152542	708	22.43553235	8	8	16-30	101.0983323	1010.983323	1.010983323	0.5615	887.8381769	1.566073112	219.6035611	118159.3964	133.0866362	1168.757127	154.9059293	8.781927024	0.460367454
884	Oak	Piaski	308m	49	19.34152542	708	22.43553235	8	5	16-30	123.9232694	1239.232694	1.239232694	0.5701	973.0991154	1.742926027	248.4229261	193666.1327	199.0199452	1562.790698	140.6455814	7.852432558	0.498839907
885	Oak	Piaski	308m	49	19.34152542	708	22.43553235	8	10	16-30	125.2489602	1252.489602	1.252489602	0.6142	657.9403386	1.269562194	194.8189073	65708.15215	99.86946885	524.6203405	101.3630925	5.253060285	0.642899408
886	Oak	Piaski	308m	49	19.34152542	708	22.43553235	8	7	16-30	96.71778887	967.1778887	0.967177889	0.626	460.384168	0.905366115	141.7912757	61673.44105	133.9608208	637.6638856	93.6090584	4.760077473	0.682113821
887	Oak	Piaski	343f	50	15.2496875	1088	21.12195808	10	2	0-15	438.40018	4384.0018	4.3840018	0.34568	8351.02082	9.198524567	827.1157749	2379326.773	284.9144822	5427.294241	209.8202735	19.04885354	0.530034843
888	Oak	Piaski	343f	50	15.2496875	1088	21.12195808	10	8	0-15	468.0264872	4680.264872	4.680264872	0.352633333	9547.724201	10.87337349	995.9972536	2702680.048	283.0706031	5774.630542	232.3238916	20.39996552	0.469907407
889	Oak	Piaski	343f	50	15.2496875	1088	21.12195808	10	9	0-15	244.9069636	2449.069636	2.449069636	0.36705	5220.622778	6.011621549	552.179033	1346440.732	257.9080675	5497.76418	245.4655213	21.31675924	0.443528184
890	Oak	Piaski	343f	50	15.2496875	1088	21.12195808	10	8	16-30	111.8767748	1118.767748	1.118767748	0.3835	2918.343425	3.515587876	337.1865702	942393.2348	322.9206085	8423.493045	314.2375064	26.08533745	0.331794872
891	Oak	Piaski	343f	50	15.2496875	1088	21.12195808	10	10	0-15	226.0014602	2260.014602	2.260014602	0.38375	2979.715416	3.511224624	342.3740559	540651.287	181.4439339	2392.246876	155.3629176	13.1844963	0.66010101
892	Oak	Piaski	343f	50	15.2496875	1088	21.12195808	10	9	16-30	71.29910896	712.9910896	0.71299109	0.3857	1072.195078	1.299182737	125.076044	254763.1864	237.608987	3573.160873	182.2158448	15.03798707	0.570046083
893	Oak	Piaski	343f	50	15.2496875	1088	21.12195808	10	7	0-15	251.9965274	2519.965274	2.519965274	0.3937	4548.87854	5.625805182	553.9081949	1020781.908	224.4029816	4050.777676	223.2493138	18.05135407	0.454942768
894	Oak	Piaski	343f	50	15.2496875	1088	21.12195808	10	6	0-15	339.6650356	3396.650356	3.396650356	0.4063	4814.948716	6.221051874	645.5537755	1028851.33	213.6785645	3029.017478	183.1525539	14.1755795	0.526160714
895	Oak	Piaski	343f	50	15.2496875	1088	21.12195808	10	4	16-30	132.8572725	1328.572725	1.328572725	0.415	1984.679	2.587489046	268.5964816	442089.0588	222.7509128	3327.548807	194.7570499	14.9384295	0.494635193
896	Oak	Piaski	343f	50	15.2496875	1088	21.12195808	10	7	16-30	173.319661	1733.19661	1.73319661	0.4168	2557.881759	3.349150279	348.7143162	649012.0993	253.7302973	3744.595943	193.2354506	14.75817426	0.497024793
897	Oak	Piaski	343f	50	15.2496875	1088	21.12195808	10	3	0-15	524.2818877	5242.818877	5.242818877	0.430666667	9969.082914	13.22802512	1400.044751	2446764.087	245.4352229	4666.886544	252.3074978	19.01473835	0.374475093
898	Oak	Piaski	343f	50	15.2496875	1088	21.12195808	10	6	16-30	103.7497139	1037.497139	1.037497139	0.4342	922.1874016	1.257896115	136.60379	136027.4027	147.5051627	1311.111111	121.2433333	8.888577778	0.759493671
899	Oak	Piaski	343f	50	15.2496875	1088	21.12195808	10	5	0-15	373.6142476	3736.142476	3.736142476	0.4502	5008.645974	7.08403623	797.1436353	1217906.364	243.1608004	3259.796359	189.6082999	13.40592873	0.468691251
900	Oak	Piaski	343f	50	15.2496875	1088	21.12195808	10	3	16-30	70.83799912	708.3799912	0.708379991	0.4504	1272.864893	1.800933645	202.8883294	278395.0657	218.7153305	3930.02441	254.2327095	17.96867372	0.349147727
901	Oak	Piaski	343f	50	15.2496875	1088	21.12195808	10	1	16-30	76.31367846	763.1367846	0.763136785	0.4753	691.6480442	1.032707361	122.7704948	138332.9519	200.0048335	1812.688822	135.3240181	9.063225076	0.621596244
902	Oak	Piaski	343f	50	15.2496875	1088	21.12195808	10	4	0-15	67.09148167	670.9148167	0.670914817	0.47575	9024.110923	13.43640066	1593.710883	2088251.186	231.4079696	31125.42955	2002.698454	134.5045704	0.042097649
903	Oak	Piaski	343f	50	15.2496875	1088	21.12195808	10	1	0-15	491.9465602	4919.465602	4.919465602	0.50065	7420.369171	11.50025232	1420.794693	1720516.089	231.8639477	3497.363796	233.7703574	15.08368951	0.346247465
904	Oak	Piaski	343f	50	15.2496875	1088	21.12195808	10	2	16-30	303.5255519	3035.255519	3.035255519	0.53654	3654.504708	4.700761205	524.5124426	964295.9522	263.8650185	3176.984428	154.8720091	12.040188	0.578681319
905	Oak	Piaski	343f	50	15.2496875	1088	21.12195808	10	10	16-30	126.4593735	1264.593735	1.264593735	0.5505	941.9747776	1.629175994	224.2146595	172916.1899	183.5677493	1367.365542	128.8299909	7.448833181	0.564010283
906	Oak	Piaski	296c	62	17.89906977	614.2857143	15.06406279	16	6	0-15	182.0231092	1820.231092	1.820231092	0.3845	2368.255525	2.894259658	281.8533895	571776.2012	241.4334919	3141.228626	159.0050665	13.01074098	0.645807771
907	Oak	Piaski	296c	62	17.89906977	614.2857143	15.06406279	16	7	0-15	329.4629804	3294.629804	3.294629804	0.4136	5272.75701	6.851106595	708.3799912	1332031.049	252.6251536	4043.037089	207.9476907	16.00409552	0.465093572
908	Oak	Piaski	296c	62	17.89906977	614.2857143	15.06406279	16	4	16-30	90.37752857	903.7752857	0.903775286	0.4188	1118.508374	1.471730039	153.895409	299721.3958	267.9652676	3316.326531	162.8424745	12.37595663	0.587265918
909	Oak	Piaski	296c	62	17.89906977	614.2857143	15.06406279	16	2	0-15	228.7681192	2287.681192	2.287681192	0.4298	2380.402888	3.323564447	371.1934209	567165.1028	238.2643315	2479.213908	145.2809272	10.40530864	0.616304348
910	Oak	Piaski	296c	62	17.89906977	614.2857143	15.06406279	16	9	16-30	7.723589814	77.23589814	0.077235898	0.4376	151.30743	0.208035468	22.47910468	23631.87928	156.1845263	3059.701493	269.3507463	19.59029851	0.343589744
911	Oak	Piaski	296c	62	17.89906977	614.2857143	15.06406279	16	7	16-30	59.6560855	596.560855	0.596560855	0.4396	866.7089713	1.197093019	131.4163043	174068.9645	200.8390016	2917.874396	200.6657005	14.52842512	0.453947368
912	Oak	Piaski	296c	62	17.89906977	614.2857143	15.06406279	16	9	0-15	239.4312842	2394.312842	2.394312842	0.4528	3040.321387	4.597570587	558.5192933	702616.1182	231.0992914	2934.520944	192.0204622	12.69809581	0.42868937
913	Oak	Piaski	296c	62	17.89906977	614.2857143	15.06406279	16	3	16-30	154.0106864	1540.106864	1.540106864	0.4539	2394.209669	3.413941975	387.3322653	533734.6394	222.9272759	3465.568862	221.6691617	15.54573728	0.397619048
914	Oak	Piaski	296c	62	17.89906977	614.2857143	15.06406279	16	1	0-15	144.4426573	1444.426573	1.444426573	0.4856	1647.834803	2.514097651	305.4852688	377533.6812	229.1089376	2613.727055	174.0550678	11.40822825	0.472830189
915	Oak	Piaski	296c	62	17.89906977	614.2857143	15.06406279	16	2	16-30	97.98584093	979.8584093	0.979858409	0.4866	1426.544733	2.180617251	265.1381578	306638.0434	214.9515793	3129.411765	222.5441176	14.55868235	0.369565217
916	Oak	Piaski	296c	62	17.89906977	614.2857143	15.06406279	16	8	16-30	41.26933065	412.6933065	0.412693306	0.5044	417.6196887	0.661773314	83.57615844	85881.70763	205.6457345	2081.005587	160.3547486	10.11937151	0.493793103
917	Oak	Piaski	296c	62	17.89906977	614.2857143	15.06406279	16	8	0-15	652.5857006	6525.857006	6.525857006	0.50575	6191.919531	9.555573443	1175.830091	1492266.719	241.002279	2286.698463	146.4263381	9.488285639	0.555
918	Oak	Piaski	296c	62	17.89906977	614.2857143	15.06406279	16	5	0-15	247.6159839	2476.159839	2.476159839	0.5123	2357.127792	3.793677456	485.8944935	552755.4203	234.5037983	2232.309125	153.2081006	9.519287709	0.509608541
919	Oak	Piaski	296c	62	17.89906977	614.2857143	15.06406279	16	10	0-15	296.0901558	2960.901558	2.960901558	0.5398	3043.154907	5.16036091	696.2758579	737775.7434	242.4377877	2491.726689	174.2834339	10.27779833	0.425248344
920	Oak	Piaski	296c	62	17.89906977	614.2857143	15.06406279	16	4	0-15	210.1508094	2101.508094	2.101508094	0.5545	2027.633687	3.532089844	489.3528173	438630.735	216.3264192	2087.21887	168.0740538	9.648469556	0.429446408
921	Oak	Piaski	296c	62	17.89906977	614.2857143	15.06406279	16	1	16-30	125.1913215	1251.913215	1.251913215	0.5768	1546.635027	2.802406578	404.047497	355630.9638	229.9385166	2840.699816	223.8499079	12.35417127	0.309843081
922	Oak	Piaski	296c	62	17.89906977	614.2857143	15.06406279	16	3	0-15	281.7957508	2817.957508	2.817957508	0.6022	2612.027582	4.942013873	744.1160037	610970.5375	233.9066179	2168.132542	175.3757415	9.269222745	0.378698683
923	Oak	Piaski	296c	62	17.89906977	614.2857143	15.06406279	16	5	16-30	69.05119849	690.5119849	0.690511985	0.614	673.0918315	1.298404614	199.4300056	129110.7551	191.8174446	1869.782972	188.0350584	9.747721202	0.346242775
924	Oak	Piaski	296c	62	17.89906977	614.2857143	15.06406279	16	6	16-30	64.32482263	643.2482263	0.643248226	0.7227	341.345781	0.774998835	140.0621138	63402.60295	185.7430397	985.6630824	120.4820789	5.306594982	0.459259259
925	Oak	Piaski	296c	62	17.89906977	614.2857143	15.06406279	16	10	16-30	28.12770022	281.2770022	0.281277002	0.81535	342.8968392	0.547544879	75.50673624	77235.89814	225.2452904	2745.901639	194.6639344	12.19071721	0.372519084
926	Oak	Piaski	291i	68	23.92275281	316.4444444	15.06406279	12	9	16-30	5.360401886	53.60401886	0.053604019	0.3279	136.9432821	0.141088083	11.52774599	51298.46966	374.596467	9569.892473	263.2043011	25.5472043	0.465
927	Oak	Piaski	291i	68	23.92275281	316.4444444	15.06406279	12	10	16-30	8.818725683	88.18725683	0.088187257	0.3381	274.5211666	0.291548224	24.78465388	96256.67903	350.634817	10915.03268	330.6013072	31.12934641	0.355813953
928	Oak	Piaski	291i	68	23.92275281	316.4444444	15.06406279	12	9	0-15	43.92071223	439.2071223	0.439207122	0.3473	800.5933133	0.87345155	76.08312354	279547.8403	349.175837	6364.829396	198.8700787	18.22814961	0.577272727
929	Oak	Piaski	291i	68	23.92275281	316.4444444	15.06406279	12	6	16-30	15.67773455	156.7773455	0.156777345	0.3488	387.3270778	0.424457371	36.88878717	118159.3964	305.0636095	7536.764706	270.7389706	24.70555147	0.425
930	Oak	Piaski	291i	68	23.92275281	316.4444444	15.06406279	12	1	0-15	124.4996567	1244.996567	1.244996567	0.3987	1903.137488	2.383978218	237.4715674	508373.5982	267.1239473	4083.333333	191.4847222	15.28628704	0.524271845
931	Oak	Piaski	291i	68	23.92275281	316.4444444	15.06406279	12	1	16-30	72.45188356	724.5188356	0.724518836	0.4113	1113.935317	1.439417767	148.131536	310672.7545	278.8965837	4287.987271	198.6722355	15.37482896	0.489105058
932	Oak	Piaski	291i	68	23.92275281	316.4444444	15.06406279	12	3	16-30	76.02548481	760.2548481	0.760254848	0.4188	1019.842396	1.341702828	140.6385011	254186.7991	249.2412554	3343.442002	176.4806672	13.41448067	0.54057377
933	Oak	Piaski	291i	68	23.92275281	316.4444444	15.06406279	12	8	16-30	49.91514014	499.1514014	0.499151401	0.4215	570.2314832	0.75500396	79.54144734	104902.4885	183.9647435	2101.616628	151.2575058	11.42401848	0.627536232
934	Oak	Piaski	291i	68	23.92275281	316.4444444	15.06406279	12	2	16-30	104.2684625	1042.684625	1.042684625	0.4276	971.635668	1.305275151	139.4857265	258797.8975	266.3528172	2482.034273	125.1840796	9.318595909	0.747520661
935	Oak	Piaski	291i	68	23.92275281	316.4444444	15.06406279	12	7	16-30	141.1572497	1411.572497	1.411572497	0.4505	1505.172607	2.130114196	239.7771166	391943.3637	260.3976195	2776.643528	150.9036341	10.66309106	0.588701923
936	Oak	Piaski	291i	68	23.92275281	316.4444444	15.06406279	12	5	16-30	49.10819792	491.0819792	0.491081979	0.4583	471.5372623	0.678943892	77.81228544	130839.917	277.4752442	2664.319249	138.2546948	9.602007042	0.631111111
937	Oak	Piaski	291i	68	23.92275281	316.4444444	15.06406279	12	4	16-30	91.87613555	918.7613555	0.918761356	0.4913	1300.582782	2.007447451	246.6937642	304332.4942	233.9970192	3312.421581	218.4949812	14.15582811	0.372429907
938	Oak	Piaski	291i	68	23.92275281	316.4444444	15.06406279	12	2	0-15	332.5178331	3325.178331	3.325178331	0.4921	4451.381476	6.881954843	846.7129431	1138941.304	255.8624351	3425.203675	206.9649853	13.38689548	0.392716133
939	Oak	Piaski	291i	68	23.92275281	316.4444444	15.06406279	12	10	0-15	169.8613372	1698.613372	1.698613372	0.555	1116.15095	1.946281231	270.3256435	238047.9547	213.2757713	1401.425178	114.5805904	6.570953512	0.628358209
940	Oak	Piaski	291i	68	23.92275281	316.4444444	15.06406279	12	5	0-15	145.0190446	1450.190446	1.450190446	0.6203	1154.508372	2.249973935	348.7143162	235742.4055	204.1928939	1625.596184	155.1502385	7.961081081	0.415867769
941	Oak	Piaski	291i	68	23.92275281	316.4444444	15.06406279	12	7	0-15	114.8739888	1148.739888	1.148739888	0.646633333	1270.103421	2.198675465	382.1447796	344679.6051	271.3791643	3000.501756	191.3988961	11.05649272	0.300603318
942	Oak	Piaski	291i	68	23.92275281	316.4444444	15.06406279	12	6	0-15	154.2412414	1542.412414	1.542412414	0.668775	2121.05454	2.7613044	307.2144307	566588.7155	267.125953	3673.393124	179.0250374	13.75153961	0.50206379
943	Oak	Piaski	291i	68	23.92275281	316.4444444	15.06406279	12	4	0-15	490.1597595	4901.597595	4.901597595	0.66915	4450.22409	9.185008284	1544.717963	915879.419	205.805236	1868.532455	187.3880527	9.079129821	0.317313433
944	Oak	Piaski	291i	68	23.92275281	316.4444444	15.06406279	12	8	0-15	218.1049542	2181.049542	2.181049542	0.689666667	2252.448366	3.231088868	400.0127859	587915.0456	261.0115528	2695.560254	148.1437632	10.32735994	0.545244957
945	Oak	Piaski	291i	68	23.92275281	316.4444444	15.06406279	12	3	0-15	160.5238629	1605.238629	1.605238629	0.7303	2375.325492	3.38622351	401.1655605	597137.2423	251.3917543	3719.928187	210.9482944	14.79733573	0.400143678
946	Oak	Piaski	290j	80	27.63641026	260	16.11263286	4	8	16-30	2.017355548	20.17355548	0.020173555	0.3032	55.65999236	0.053016104	4.034711097	19020.78089	341.7316475	9428.571429	262.8	27.59057143	0.5
947	Oak	Piaski	290j	80	27.63641026	260	16.11263286	4	9	16-30	70.72272166	707.2272166	0.707227217	0.3694	1256.112773	1.457741119	134.8746281	380992.005	303.3103503	5387.123064	206.1206194	17.76109209	0.524358974
948	Oak	Piaski	290j	80	27.63641026	260	16.11263286	4	3	16-30	78.21575655	782.1575655	0.782157566	0.3737	1024.282884	1.202534115	112.3955234	265138.1578	258.8524732	3389.830508	153.7457627	13.09560796	0.695897436
949	Oak	Piaski	290j	80	27.63641026	260	16.11263286	4	1	0-15	213.6091332	2136.091332	2.136091332	0.3809	3597.528247	4.305474795	409.81137	968907.0506	269.3257659	4535.88775	201.5585537	16.84164058	0.521237693
950	Oak	Piaski	290j	80	27.63641026	260	16.11263286	4	5	0-15	289.1735082	2891.735082	2.891735082	0.387	3427.379292	4.167084204	402.8947224	871497.5969	254.2752122	3013.753239	144.103249	11.85232808	0.717739628
951	Oak	Piaski	290j	80	27.63641026	260	16.11263286	4	1	16-30	56.77414901	567.7414901	0.56774149	0.3936	869.7119491	1.075319674	106.0552631	223638.2722	257.1406228	3939.086294	189.4030457	15.31880203	0.535326087
952	Oak	Piaski	290j	80	27.63641026	260	16.11263286	4	3	0-15	259.4895623	2594.895623	2.594895623	0.3947	5447.154515	6.757996991	666.8801056	1703800.858	312.7873191	6565.97068	260.4342514	20.99180586	0.389109767
953	Oak	Piaski	290j	80	27.63641026	260	16.11263286	4	7	16-30	27.03256435	270.3256435	0.270325643	0.3977	363.2634845	0.453858887	44.95820937	82423.38384	226.8969697	3049.040512	167.8933902	13.43799574	0.601282051
954	Oak	Piaski	290j	80	27.63641026	260	16.11263286	4	10	16-30	36.3700386	363.700386	0.363700386	0.4141	355.4032908	0.462383656	47.84014586	104326.1012	293.5428678	2868.462758	127.133122	9.771870048	0.760240964
955	Oak	Piaski	290j	80	27.63641026	260	16.11263286	4	5	16-30	108.8795609	1088.795609	1.088795609	0.4182	947.9277056	1.245532607	130.2635297	272054.8054	286.9995294	2498.676548	114.3954473	8.706204341	0.835840708
956	Oak	Piaski	290j	80	27.63641026	260	16.11263286	4	2	0-15	291.0755863	2910.755863	2.910755863	0.43155	3882.169045	5.082733068	551.0262584	1153350.986	297.0893263	3962.376238	174.6190099	13.33732277	0.528242678
957	Oak	Piaski	290j	80	27.63641026	260	16.11263286	4	4	0-15	127.842703	1278.42703	1.27842703	0.4332	1180.457905	1.606627723	174.0689645	317013.0148	268.5508848	2479.711452	125.6722272	9.233674482	0.734437086
958	Oak	Piaski	290j	80	27.63641026	260	16.11263286	4	9	0-15	284.1013	2841.013	2.841013	0.4364	3622.242005	4.966614083	541.8040616	1039802.688	287.0605241	3659.971597	174.8184216	12.74982552	0.524361702
959	Oak	Piaski	290j	80	27.63641026	260	16.11263286	4	8	0-15	251.650695	2516.50695	2.51650695	0.4415	3075.635485	4.166674969	463.4153888	881872.5683	286.7285713	3504.351809	165.5737517	12.22184379	0.543034826
960	Oak	Piaski	290j	80	27.63641026	260	16.11263286	4	10	0-15	243.8694664	2438.694664	2.438694664	0.4468	3042.307618	4.270176837	476.6722967	726247.9974	238.7161617	2978.019381	175.1009218	12.47514772	0.511608222
961	Oak	Piaski	290j	80	27.63641026	260	16.11263286	4	6	16-30	79.94491845	799.4491845	0.799449184	0.4563	895.3444687	1.283574169	146.4023741	182714.774	204.0720419	2285.508291	160.557318	11.19951694	0.546062992
962	Oak	Piaski	290j	80	27.63641026	260	16.11263286	4	7	0-15	305.8311011	3058.311011	3.058311011	0.4599	2525.719348	3.649182924	419.6099541	596560.855	236.1944353	1950.621937	119.3202035	8.258543159	0.728846154
963	Oak	Piaski	290j	80	27.63641026	260	16.11263286	4	4	16-30	113.6059367	1136.059367	1.136059367	0.4601	1135.721604	1.641723945	189.0550343	226520.2087	199.4504708	1993.91172	144.5104008	9.99702689	0.600914634
964	Oak	Piaski	290j	80	27.63641026	260	16.11263286	4	6	0-15	194.1848812	1941.848812	1.941848812	0.4739	2540.649508	3.78232839	447.8529318	638637.1279	251.3676624	3288.809736	194.7797566	13.08366281	0.433590734
965	Oak	Piaski	290j	80	27.63641026	260	16.11263286	4	2	16-30	182.8876902	1828.876902	1.828876902	0.5071	1574.510846	2.508339542	318.1657894	319318.564	202.8049313	1745.981721	137.1519067	8.60916798	0.574818841
966	Oak	Piaski	289c	85	32.31168831	275	23.42732555	3	10	16-30	52.9123541	529.123541	0.529123541	0.3637	612.399978	0.699682307	63.40260295	183291.1613	299.2997515	3464.052288	132.2342048	11.57385621	0.834545455
967	Oak	Piaski	289c	85	32.31168831	275	23.42732555	3	6	16-30	125.1913215	1251.913215	1.251913215	0.373	1496.284714	1.753156902	163.6939931	376380.9066	251.5436421	3006.445672	140.0382136	11.95198435	0.764788732
968	Oak	Piaski	289c	85	32.31168831	275	23.42732555	3	3	0-15	263.9853832	2639.853832	2.639853832	0.4095	2857.508051	3.675835073	376.3809066	748727.1021	262.0209948	2836.244541	139.2438865	10.82449345	0.701378254
969	Oak	Piaski	289c	85	32.31168831	275	23.42732555	3	1	16-30	79.59908607	795.9908607	0.795990861	0.4251	927.1921725	1.238402696	131.4163043	205193.8786	221.3067417	2577.842143	155.5800145	11.64827661	0.605701754
970	Oak	Piaski	289c	85	32.31168831	275	23.42732555	3	4	0-15	269.0575914	2690.575914	2.690575914	0.4623	3071.584058	4.460655547	515.2902458	783886.7274	255.2060151	2913.453299	165.788132	11.41608398	0.522147651
971	Oak	Piaski	289c	85	32.31168831	275	23.42732555	3	4	16-30	97.64000855	976.4000855	0.976400085	0.4631	852.9828841	1.241059842	143.5204376	175221.7391	205.4223389	1794.569067	127.1056671	8.735997639	0.680321285
972	Oak	Piaski	289c	85	32.31168831	275	23.42732555	3	10	0-15	518.7485696	5187.485696	5.187485696	0.4648	5405.145103	8.021922117	995.4208663	1469787.614	271.9238033	2833.333333	154.6398889	10.41958556	0.521134916
973	Oak	Piaski	289c	85	32.31168831	275	23.42732555	3	8	0-15	274.8791032	2748.791032	2.748791032	0.4748	2777.4248	4.143014271	491.6583665	726247.9974	261.4825062	2642.063326	150.7213252	10.10416859	0.55908558
974	Oak	Piaski	289c	85	32.31168831	275	23.42732555	3	8	16-30	160.4662242	1604.662242	1.604662242	0.4899	1486.4942	2.287623553	280.1242276	348714.3162	234.5884137	2173.132184	142.5610632	9.263595546	0.572839506
975	Oak	Piaski	289c	85	32.31168831	275	23.42732555	3	1	0-15	360.4726171	3604.726171	3.604726171	0.4986	2525.131433	3.95549819	492.8111411	553331.8076	219.1299036	1535.017589	109.7308922	7.005057563	0.731461988
976	Oak	Piaski	289c	85	32.31168831	275	23.42732555	3	3	16-30	118.6205063	1186.205063	1.186205063	0.4998	717.2603903	1.126231964	140.6385011	159082.8947	221.7923879	1341.107872	94.94412051	6.046681244	0.843442623
977	Oak	Piaski	289c	85	32.31168831	275	23.42732555	3	2	0-15	231.8229719	2318.229719	2.318229719	0.5015	1600.339914	2.52123909	315.8602402	359665.6749	224.743301	1551.466932	108.757086	6.903284436	0.733941606
978	Oak	Piaski	289c	85	32.31168831	275	23.42732555	3	6	0-15	245.8291833	2458.291833	2.458291833	0.5116	1609.213972	2.586630229	330.8463099	304332.4942	189.1187247	1237.983587	105.2206331	6.546065651	0.743031359
979	Oak	Piaski	289c	85	32.31168831	275	23.42732555	3	7	0-15	345.5441861	3455.441861	3.455441861	0.5202	2572.211324	4.203379312	546.41516	592526.144	230.3567123	1714.762302	121.6452043	7.443943286	0.632383966
980	Oak	Piaski	289c	85	32.31168831	275	23.42732555	3	7	16-30	125.076044	1250.76044	1.25076044	0.5275	784.221032	1.299540097	171.187028	174645.3518	222.699143	1396.313364	103.9	6.269953917	0.730639731
981	Oak	Piaski	289c	85	32.31168831	275	23.42732555	3	5	0-15	341.7976686	3417.976686	3.417976686	0.5287	2255.744148	3.746569322	495.1166903	507220.8236	224.8574263	1483.979764	109.6136594	6.599647555	0.690337602
982	Oak	Piaski	289c	85	32.31168831	275	23.42732555	3	5	16-30	160.927334	1609.27334	1.60927334	0.5317	1078.232735	1.801095034	239.2007293	211534.1389	196.1859736	1314.469914	111.9197708	6.700121777	0.672771084
983	Oak	Piaski	289c	85	32.31168831	275	23.42732555	3	2	16-30	143.9239087	1439.239087	1.439239087	0.573	775.5585073	1.395992748	200.0063929	168881.4788	217.7546596	1173.40809	96.99519423	5.388670404	0.719596542
984	Oak	Piaski	289c	85	32.31168831	275	23.42732555	3	9	16-30	172.6856349	1726.856349	1.726856349	0.6292	1005.693817	1.987896394	312.4019164	171187.028	170.2178387	991.3217623	115.1164887	5.823841789	0.552767528
985	Oak	Piaski	289c	85	32.31168831	275	23.42732555	3	9	0-15	374.1906349	3741.906349	3.741906349	0.6659	1508.117946	3.155149842	525.0888299	327964.3735	217.4659975	876.4633395	84.31931608	4.03034658	0.712623491
986	Oak	Piaski	289c	85	31.86386555	211.5555556	17.47892652	5	4	16-30	87.14975969	871.4975969	0.871497597	0.3736	1370.044368	1.607884247	150.4370852	510679.1474	372.7464302	5859.78836	184.4966931	15.7205754	0.579310345
987	Oak	Piaski	289c	85	31.86386555	211.5555556	17.47892652	5	5	0-15	455.5765216	4555.765216	4.555765216	0.396066667	5908.841895	7.845092257	853.6295907	1934932.165	327.4638583	4247.216599	172.201417	12.97003163	0.53369345
988	Oak	Piaski	289c	85	31.86386555	211.5555556	17.47892652	5	3	0-15	496.9611297	4969.611297	4.969611297	0.396425	7840.408534	9.842049459	983.8931204	2215632.78	282.5914963	4458.362329	198.0446532	15.77670378	0.505096661
989	Oak	Piaski	289c	85	31.86386555	211.5555556	17.47892652	5	6	16-30	71.64494134	716.4494134	0.716449413	0.4013	1144.798552	1.443285326	144.6732122	404623.8843	353.4454893	5647.62671	201.4497184	15.97877715	0.495219124
990	Oak	Piaski	289c	85	31.86386555	211.5555556	17.47892652	5	2	16-30	122.6552173	1226.552173	1.226552173	0.4034	1408.498623	1.785059939	179.8328375	452464.0302	321.2385321	3688.909774	145.5347744	11.48339756	0.682051282
991	Oak	Piaski	289c	85	31.86386555	211.5555556	17.47892652	5	3	16-30	58.79150456	587.9150456	0.587915046	0.4089	772.9543895	0.992838651	101.4441647	195971.6819	253.5358936	3333.333333	168.8745098	13.14738235	0.579545455
992	Oak	Piaski	289c	85	31.86386555	211.5555556	17.47892652	5	5	16-30	254.1291604	2541.291604	2.541291604	0.4091	1331.13592	1.710988407	175.2217391	326235.2116	245.0803158	1283.737809	67.32751191	5.238029032	1.450328947
993	Oak	Piaski	289c	85	31.86386555	211.5555556	17.47892652	5	2	0-15	213.7244107	2137.244107	2.137244107	0.4094	2732.315001	3.513985519	359.6656749	665727.331	243.6495539	3114.886731	164.4166667	12.78429072	0.594230769
994	Oak	Piaski	289c	85	31.86386555	211.5555556	17.47892652	5	10	0-15	334.9386598	3349.386598	3.349386598	0.4105	4118.507435	5.273938027	540.651287	1148163.501	278.7814563	3427.981415	157.4598176	12.29630356	0.619509595
995	Oak	Piaski	289c	85	31.86386555	211.5555556	17.47892652	5	7	0-15	474.1361926	4741.361926	4.741361926	0.421866667	6170.392041	8.093129004	853.6295907	1802939.473	292.1920457	3802.577194	170.6920739	13.01396548	0.555435517
996	Oak	Piaski	289c	85	31.86386555	211.5555556	17.47892652	5	9	0-15	112.9719107	1129.719107	1.129719107	0.4349	1336.251933	1.825493508	198.277231	342950.4432	256.6510361	3035.714286	161.5882653	11.82817857	0.569767442
997	Oak	Piaski	289c	85	31.86386555	211.5555556	17.47892652	5	9	16-30	27.60895165	276.0895165	0.276089516	0.4454	383.6272477	0.536737617	59.94427915	107208.0377	279.4588715	3883.08977	194.4070981	13.89503132	0.460576923
998	Oak	Piaski	289c	85	31.86386555	211.5555556	17.47892652	5	4	0-15	340.5296166	3405.296166	3.405296166	0.45125	4187.158045	5.926627477	672.0675913	1035191.59	247.230121	3039.945836	174.0414692	12.29601726	0.506689537
999	Oak	Piaski	289c	85	31.86386555	211.5555556	17.47892652	5	1	0-15	430.2154804	4302.154804	4.302154804	0.455066667	3527.829189	5.37091519	671.491204	904928.0603	256.5113025	2103.429796	124.8424437	8.200144695	0.640686695
1000	Oak	Piaski	289c	85	31.86386555	211.5555556	17.47892652	5	7	16-30	129.34131	1293.4131	1.2934131	0.4693	1130.768708	1.667108042	195.3952946	233436.8563	206.4408527	1804.812834	128.8921569	8.742517825	0.661946903
1001	Oak	Piaski	289c	85	31.86386555	211.5555556	17.47892652	5	10	16-30	207.6147053	2076.147053	2.076147053	0.49215	1387.118689	2.062705701	265.7145451	463991.7761	334.5004143	2234.869517	99.3525819	6.681215991	0.781344902
1002	Oak	Piaski	289c	85	31.86386555	211.5555556	17.47892652	5	6	0-15	319.2609252	3192.609252	3.192609252	0.5526	2560.627669	4.445179548	613.852474	605206.6645	236.3509041	1895.649034	139.2334356	8.020485647	0.520093897
1003	Oak	Piaski	289c	85	31.86386555	211.5555556	17.47892652	5	1	16-30	87.43795334	874.3795334	0.874379533	0.5666	502.7186624	0.894916213	126.8052059	85305.32034	169.6879919	975.6097561	102.3487146	5.749433092	0.689545455
1004	Oak	Piaski	289c	85	31.86386555	211.5555556	17.47892652	5	8	16-30	342.0858623	3420.858623	3.420858623	0.5675	2125.278883	3.788922261	537.7693505	553331.8076	260.3572698	1617.523168	110.7593934	6.212705981	0.636120043
1005	Oak	Piaski	289c	85	31.86386555	211.5555556	17.47892652	5	8	0-15	281.6228346	2816.228346	2.816228346	0.6202	1334.255904	2.599610471	402.8947224	261103.4467	195.6921801	927.1387638	92.30822759	4.737740483	0.698998569
1006	Oak	Piaski	347d	96	31.49277778	320	25.94640046	17	6	16-30	112.1649685	1121.649685	1.121649685	0.3829	1760.124272	2.117122426	202.8883294	402894.7224	228.9012934	3591.983556	188.7507708	15.6922816	0.552840909
1007	Oak	Piaski	347d	96	31.49277778	320	25.94640046	17	7	0-15	328.8289544	3288.289544	3.288289544	0.3863	4707.251902	5.767475416	564.2831663	1344711.57	285.6680708	4089.395267	175.3943909	14.31519895	0.582737487
1008	Oak	Piaski	347d	96	31.49277778	320	25.94640046	17	6	0-15	272.0548054	2720.548054	2.720548054	0.3945	3963.952639	4.913177216	484.7417189	1143552.402	288.4879075	4203.389831	180.5951271	14.57041949	0.561236623
1009	Oak	Piaski	347d	96	31.49277778	320	25.94640046	17	4	0-15	362.1441403	3621.441403	3.621441403	0.41365	4307.892163	5.688406607	611.5469248	1215600.815	282.1799545	3356.676747	157.07576	11.89551806	0.592177191
1010	Oak	Piaski	347d	96	31.49277778	320	25.94640046	17	10	0-15	556.444299	5564.44299	5.56444299	0.42215	7420.717309	9.831766709	1057.094307	2124563.586	286.3016468	3818.106484	176.6891444	13.33595712	0.526390403
1011	Oak	Piaski	347d	96	31.49277778	320	25.94640046	17	8	0-15	403.0099999	4030.099999	4.030099999	0.4255	4099.254947	5.874193525	677.8314643	1211566.104	295.5576366	3006.292906	145.7580092	10.17159611	0.594557823
1012	Oak	Piaski	347d	96	31.49277778	320	25.94640046	17	7	16-30	157.5842877	1575.842877	1.575842877	0.4298	1448.031299	1.95518065	209.804977	303179.7196	209.3737337	1923.920995	124.0720556	9.188931968	0.751098901
1013	Oak	Piaski	347d	96	31.49277778	320	25.94640046	17	3	16-30	135.6815703	1356.815703	1.356815703	0.4479	1081.423039	1.521673999	170.6106407	220179.9484	203.6020507	1622.769754	112.1503823	7.970301614	0.79527027
1014	Oak	Piaski	347d	96	31.49277778	320	25.94640046	17	4	16-30	190.7841962	1907.841962	1.907841962	0.4537	2229.460311	3.177847974	360.2420622	508949.9855	228.2839408	2667.673716	166.5676737	11.68577039	0.5296
1015	Oak	Piaski	347d	96	31.49277778	320	25.94640046	17	2	16-30	28.76172625	287.6172625	0.287617262	0.4539	248.3497249	0.354109301	40.34711097	57062.34266	229.7660796	1983.967936	123.1182365	8.634729459	0.712857143
1016	Oak	Piaski	347d	96	31.49277778	320	25.94640046	17	1	0-15	249.8062556	2498.062556	2.498062556	0.4705	2393.274192	3.537801842	416.1516303	598866.4042	250.2289149	2397.323489	141.6218274	9.580521458	0.600277008
1017	Oak	Piaski	347d	96	31.49277778	320	25.94640046	17	5	0-15	239.3736455	2393.736455	2.393736455	0.4707	2198.610333	3.251383465	382.7211669	499151.4014	227.0304082	2085.239586	135.8287985	9.184847098	0.625451807
1018	Oak	Piaski	347d	96	31.49277778	320	25.94640046	17	1	16-30	144.7308509	1447.308509	1.447308509	0.475	1108.135132	1.653585996	196.5480692	266290.9324	240.3054688	1839.904421	114.252489	7.656523297	0.736363636
1019	Oak	Piaski	347d	96	31.49277778	320	25.94640046	17	3	0-15	229.5174227	2295.174227	2.295174227	0.4772	1932.835268	2.897637288	345.8323797	521054.1188	269.5802004	2270.215972	126.249121	8.421300854	0.663666667
1020	Oak	Piaski	347d	96	31.49277778	320	25.94640046	17	5	16-30	256.7229032	2567.229032	2.567229032	0.4878	1969.742499	3.018367372	368.3114844	397707.2367	201.9082377	1549.169286	117.5729681	7.672640323	0.697026604
1021	Oak	Piaski	347d	96	31.49277778	320	25.94640046	17	8	16-30	108.4760898	1084.760898	1.084760898	0.4904	1104.163823	1.701212879	208.6522024	279547.8403	253.1760545	2577.045696	156.8283741	10.17886823	0.519889503
1022	Oak	Piaski	347d	96	31.49277778	320	25.94640046	17	2	0-15	453.3286111	4533.286111	4.533286111	0.4911	3733.852489	5.760529949	707.2272166	871497.5969	233.4043992	1922.441195	127.0718373	8.236525111	0.640994295
1023	Oak	Piaski	347d	96	31.49277778	320	25.94640046	17	10	16-30	200.640419	2006.40419	2.00640419	0.5603	911.9864992	1.605348143	224.7910468	131992.6916	144.730971	657.8569377	80.01120368	4.545377765	0.892564103
1024	Oak	Piaski	347d	96	31.49277778	320	25.94640046	17	9	0-15	482.1479761	4821.479761	4.821479761	0.5606	3512.376246	6.186399469	866.8864985	793108.9242	225.8040907	1644.949193	128.3091452	7.284851166	0.556183511
1025	Oak	Piaski	347d	96	31.49277778	320	25.94640046	17	9	16-30	112.5108009	1125.108009	1.125108009	0.6388	444.4147815	0.891855596	142.367663	68590.08865	154.3380002	609.6311475	79.26844262	3.949974385	0.790283401
1026	Oak	Piaski	290f	100	35.85312121	235.7142857	24.2625832	9	6	16-30	116.0844021	1160.844021	1.160844021	0.3468	1497.174656	1.631066544	141.2148884	496845.8522	331.8556389	4280.039722	140.5069513	12.89729394	0.822040816
1027	Oak	Piaski	290f	100	35.85312121	235.7142857	24.2625832	9	9	16-30	51.12555347	511.2555347	0.511255535	0.3648	747.2319535	0.856304028	77.81228544	246693.7642	330.143489	4825.253664	167.4904171	14.6156257	0.657037037
1028	Oak	Piaski	290f	100	35.85312121	235.7142857	24.2625832	9	2	16-30	193.0321066	1930.321066	1.930321066	0.3694	2203.374174	2.556773367	236.3187928	604053.8899	274.1494826	3129.292326	132.4532696	11.41454763	0.816829268
1029	Oak	Piaski	290f	100	35.85312121	235.7142857	24.2625832	9	10	0-15	212.6869135	2126.869135	2.126869135	0.38795	2956.635715	3.866054409	409.81137	839219.9082	283.8428501	3945.799458	181.7720867	13.9013523	0.518987342
1030	Oak	Piaski	290f	100	35.85312121	235.7142857	24.2625832	9	10	16-30	52.3359668	523.359668	0.523359668	0.3947	556.3100008	0.689872195	68.01370135	121041.3329	217.5789268	2312.77533	131.8160793	10.62959251	0.769491525
1031	Oak	Piaski	290f	100	35.85312121	235.7142857	24.2625832	9	7	0-15	340.7025328	3407.025328	3.407025328	0.39645	4845.640187	6.055622955	602.324728	1383329.519	285.4792072	4060.226696	177.7392996	14.22249535	0.565645933
1032	Oak	Piaski	290f	100	35.85312121	235.7142857	24.2625832	9	8	0-15	228.0188157	2280.188157	2.280188157	0.3966	3362.086716	4.188641089	414.9988557	994268.0917	295.7294609	4360.465116	183.6971689	14.74477755	0.549444444
1033	Oak	Piaski	290f	100	35.85312121	235.7142857	24.2625832	9	9	0-15	206.404292	2064.04292	2.06404292	0.4001	2843.91511	3.573889451	357.3601257	796567.248	280.0952973	3859.257191	173.1499581	13.77837196	0.577580645
1034	Oak	Piaski	290f	100	35.85312121	235.7142857	24.2625832	9	6	0-15	267.9624556	2679.624556	2.679624556	0.4046	3339.879666	4.309405756	450.7348683	983316.7331	294.4168148	3669.606367	160.8212519	12.46398365	0.594501279
1035	Oak	Piaski	290f	100	35.85312121	235.7142857	24.2625832	9	2	0-15	294.764465	2947.64465	2.94764465	0.4068	2888.717118	3.691714543	375.228132	693393.9214	240.0352451	2352.366054	125.2428627	9.800086038	0.785560676
1036	Oak	Piaski	290f	100	35.85312121	235.7142857	24.2625832	9	7	16-30	81.15533178	811.5533178	0.811553318	0.4146	786.5225465	1.024413148	106.0552631	162541.2185	206.6580535	2002.840909	126.2286932	9.691569602	0.765217391
1037	Oak	Piaski	290f	100	35.85312121	235.7142857	24.2625832	9	3	16-30	43.80543477	438.0543477	0.438054348	0.4163	557.2293385	0.728824449	76.08312354	127381.5932	228.5981451	2907.894737	166.3776316	12.72055263	0.575757576
1038	Oak	Piaski	290f	100	35.85312121	235.7142857	24.2625832	9	4	0-15	478.6896523	4786.896523	4.786896523	0.4395	5423.13588	7.668556355	884.7545048	1570655.391	289.6212498	3281.15593	160.1989163	11.32912703	0.541042345
1039	Oak	Piaski	290f	100	35.85312121	235.7142857	24.2625832	9	5	0-15	196.4327917	1964.327917	1.964327917	0.4409	2320.958913	3.21486933	354.4781892	598866.4042	258.0254226	3048.70892	163.6625587	11.81553697	0.554146341
1040	Oak	Piaski	290f	100	35.85312121	235.7142857	24.2625832	9	8	16-30	163.2328832	1632.328832	1.632328832	0.4594	1514.428234	2.185545362	250.7284753	349867.0908	231.0225622	2143.361582	133.8912429	9.277715395	0.651034483
1041	Oak	Piaski	290f	100	35.85312121	235.7142857	24.2625832	9	1	0-15	545.8387727	5458.387727	5.458387727	0.46785	4651.610354	6.681423938	783.8867274	1156809.31	248.6900712	2119.324182	122.406547	8.521949314	0.696323529
1042	Oak	Piaski	290f	100	35.85312121	235.7142857	24.2625832	9	3	0-15	136.3732351	1363.732351	1.363732351	0.483	1692.695603	2.568658473	310.0963672	367158.7098	216.9076998	2692.307692	188.3550296	12.41222739	0.439776952
1043	Oak	Piaski	290f	100	35.85312121	235.7142857	24.2625832	9	1	16-30	243.2354404	2432.354404	2.432354404	0.5338	1304.827298	2.187971953	292.2283609	216721.6246	166.0921909	890.9952607	89.9528436	5.364462085	0.83234714
1044	Oak	Piaski	290f	100	35.85312121	235.7142857	24.2625832	9	5	16-30	140.4655849	1404.655849	1.404655849	0.5606	755.3826463	1.330445984	186.7494851	125652.4313	166.3427561	894.5424703	94.716865	5.377706196	0.752160494
1045	Oak	Piaski	290f	100	35.85312121	235.7142857	24.2625832	9	4	16-30	329.981729	3299.81729	3.29981729	0.7973	3072.487257	4.500743284	563.706779	869768.435	283.0828453	2635.80786	136.3937118	9.311082969	0.585378323
1046	Oak	Piaski	333c	111	30.9775	285.7142857	22.47379258	2	7	16-30	114.7587113	1147.587113	1.147587113	0.3594	1787.570106	2.01826624	181.5619994	511255.5347	286.0058652	4455.047715	175.8704169	15.57677047	0.632063492
1047	Oak	Piaski	333c	111	30.9775	285.7142857	22.47379258	2	8	16-30	103.5767977	1035.767977	1.035767977	0.3687	1650.74383	1.912210977	176.3745137	429408.5382	260.1303305	4145.798553	184.6176962	15.93739009	0.587254902
1048	Oak	Piaski	333c	111	30.9775	285.7142857	22.47379258	2	9	0-15	322.8921652	3228.921652	3.228921652	0.3952	4319.925401	5.415660136	542.3804489	1196003.647	276.8574768	3704.034273	167.7234916	13.37884863	0.595324123
1049	Oak	Piaski	333c	111	30.9775	285.7142857	22.47379258	2	5	16-30	78.15811782	781.5811782	0.781581178	0.3965	945.5207123	1.177905085	117.0066218	236895.1801	250.5446756	3030.973451	150.7079646	12.09753687	0.667980296
1050	Oak	Piaski	333c	111	30.9775	285.7142857	22.47379258	2	8	0-15	500.304176	5003.04176	5.00304176	0.3975	6523.107062	8.297083649	853.6295907	1787377.016	274.007003	3572.580645	165.8407834	13.03828226	0.586090479
1051	Oak	Piaski	333c	111	30.9775	285.7142857	22.47379258	2	1	0-15	298.8568148	2988.568148	2.988568148	0.40625	4980.789752	6.254856989	638.6371279	1442697.411	289.6523408	4827.386692	209.2927676	16.66614079	0.467960289
1052	Oak	Piaski	333c	111	30.9775	285.7142857	22.47379258	2	7	0-15	146.8634839	1468.634839	1.468634839	0.4072	2083.210103	2.66528404	271.4784181	579845.6234	278.3423633	3948.194662	181.4803768	14.18467033	0.540976645
1053	Oak	Piaski	333c	111	30.9775	285.7142857	22.47379258	2	10	0-15	512.2353931	5122.353931	5.122353931	0.414266667	5827.312487	7.385273525	789.6506004	1614460.826	277.0506695	3151.794756	144.1773377	11.37623945	0.648686131
1054	Oak	Piaski	333c	111	30.9775	285.7142857	22.47379258	2	10	16-30	102.2511069	1022.511069	1.022511069	0.4344	843.322633	1.150941688	125.076044	183291.1613	217.3440556	1792.559188	112.5603157	8.247564825	0.817511521
1055	Oak	Piaski	333c	111	30.9775	285.7142857	22.47379258	2	2	16-30	235.223657	2352.23657	2.35223657	0.435	2464.847085	3.368390087	366.5823225	623074.6708	252.7843104	2648.860573	143.1994609	10.47873805	0.641666667
1056	Oak	Piaski	333c	111	30.9775	285.7142857	22.47379258	2	5	0-15	416.5551014	4165.551014	4.165551014	0.43525	5855.172744	8.106132301	908.9627714	1645009.353	280.9497559	3949.079839	194.5992805	14.05617822	0.458275206
1057	Oak	Piaski	333c	111	30.9775	285.7142857	22.47379258	2	6	0-15	491.6007278	4916.007278	4.916007278	0.437	5181.260137	7.166292462	791.9561496	1489961.169	287.567335	3030.835971	145.7746512	10.5395697	0.620742358
1058	Oak	Piaski	333c	111	30.9775	285.7142857	22.47379258	2	2	0-15	464.5105247	4645.105247	4.645105247	0.4394	7387.152547	10.17443472	1116.462199	2024848.583	274.1040706	4359.101626	219.0356124	15.90308971	0.416055756
1059	Oak	Piaski	333c	111	30.9775	285.7142857	22.47379258	2	4	0-15	337.0136541	3370.136541	3.370136541	0.4511	2608.411328	3.696867445	416.7280176	606359.4391	232.4631213	1799.213272	109.6948863	7.739779374	0.808713693
1060	Oak	Piaski	333c	111	30.9775	285.7142857	22.47379258	2	3	16-30	114.412879	1144.12879	1.14412879	0.4552	840.7588623	1.202240157	136.60379	186749.4851	222.1201505	1632.241814	105.0790932	7.348463476	0.837552743
1061	Oak	Piaski	333c	111	30.9775	285.7142857	22.47379258	2	9	16-30	24.72701515	247.2701515	0.247270152	0.4751	301.4205855	0.449910634	53.60401886	87610.86953	290.6598744	3543.123543	181.951049	12.18993007	0.461290323
1062	Oak	Piaski	333c	111	30.9775	285.7142857	22.47379258	2	1	16-30	88.36017302	883.6017302	0.88360173	0.4753	616.9834098	0.921326279	109.5135869	140062.1138	227.0111506	1585.127202	104.2694064	6.982596217	0.806842105
1063	Oak	Piaski	333c	111	30.9775	285.7142857	22.47379258	2	3	0-15	320.2984224	3202.984224	3.202984224	0.4939	2841.830893	4.409155342	544.1096108	738352.1307	259.8156465	2305.200648	137.657729	8.872447364	0.588665254
1064	Oak	Piaski	333c	111	30.9775	285.7142857	22.47379258	2	4	16-30	106.8045666	1068.045666	1.068045666	0.5009	615.3816295	0.96839983	121.0413329	95103.90443	154.5445945	890.4479223	90.67026444	5.761753913	0.882380952
1065	Oak	Piaski	333c	111	30.9775	285.7142857	22.47379258	2	6	16-30	188.0175371	1880.175371	1.880175371	0.579	897.2511579	1.632196263	236.3187928	179256.4502	199.7840277	953.4028204	86.81085224	4.772167382	0.795609756
1066	Oak	Piaski	319a	116	34.84705882	182.1428571	18.12003603	1	4	0-15	196.0869593	1960.869593	1.960869593	0.3658	3403.021742	3.910787828	357.3601257	906657.2222	266.4271025	4623.750735	199.441505	17.35465608	0.548709677
1067	Oak	Piaski	319a	116	34.84705882	182.1428571	18.12003603	1	8	16-30	63.80607406	638.0607406	0.638060741	0.3939	960.7788369	1.189075471	117.0066218	257645.1229	268.162779	4037.940379	186.3577236	15.05779584	0.545320197
1068	Oak	Piaski	319a	116	34.84705882	182.1428571	18.12003603	1	6	16-30	61.9616347	619.616347	0.619616347	0.4009	791.1273047	0.996279683	99.71500282	239200.7293	302.3542834	3860.465116	160.7897674	12.7680186	0.621387283
1069	Oak	Piaski	319a	116	34.84705882	182.1428571	18.12003603	1	10	0-15	99.83028028	998.3028028	0.998302803	0.4062	953.3042464	1.216419285	123.3468821	289346.4244	303.519496	2898.383372	121.8487298	9.549249423	0.809345794
1070	Oak	Piaski	319a	116	34.84705882	182.1428571	18.12003603	1	1	16-30	50.26097252	502.6097252	0.502609725	0.4104	587.2735265	0.757199995	77.81228544	168881.4788	287.5686901	3360.091743	150.6536697	11.68448394	0.645925926
1071	Oak	Piaski	319a	116	34.84705882	182.1428571	18.12003603	1	5	16-30	92.85599396	928.5599396	0.92855994	0.4162	980.7650665	1.282271534	133.1454662	244388.215	249.1811988	2631.905649	138.0924891	10.56221601	0.697402597
1072	Oak	Piaski	319a	116	34.84705882	182.1428571	18.12003603	1	9	0-15	165.7113486	1657.113486	1.657113486	0.4341	1989.292404	2.712876339	294.5339101	436901.5731	219.6266232	2636.521739	163.7109565	12.00456348	0.562622309
1073	Oak	Piaski	319a	116	34.84705882	182.1428571	18.12003603	1	3	0-15	174.2418807	1742.418807	1.742418807	0.4357	2807.656314	3.843356277	418.4571795	834608.8098	297.2617431	4789.943764	220.575918	16.11355607	0.416391185
1074	Oak	Piaski	319a	116	34.84705882	182.1428571	18.12003603	1	2	16-30	87.43795334	874.3795334	0.874379533	0.4429	965.8792881	1.343939211	148.7079233	291075.5863	301.3581406	3328.938695	153.7020435	11.04645353	0.587984496
1075	Oak	Piaski	319a	116	34.84705882	182.1428571	18.12003603	1	8	0-15	128.4767291	1284.767291	1.284767291	0.4477	1194.886608	1.680583977	187.9022597	270902.0308	226.717773	2108.568865	130.8084343	9.300412741	0.683742331
1076	Oak	Piaski	319a	116	34.84705882	182.1428571	18.12003603	1	2	0-15	364.9107994	3649.107994	3.649107994	0.4483	4630.046553	6.520709867	730.8590958	1182746.739	255.4502909	3241.194124	178.6932554	12.68815985	0.499290221
1077	Oak	Piaski	319a	116	34.84705882	182.1428571	18.12003603	1	7	0-15	264.9652416	2649.652416	2.649652416	0.4489	2343.903738	3.305788662	371.1934209	708379.9912	302.2223053	2673.482706	124.7631064	8.846080052	0.713819876
1078	Oak	Piaski	319a	116	34.84705882	182.1428571	18.12003603	1	7	16-30	50.08805633	500.8805633	0.500880563	0.4532	483.1785566	0.687912478	77.81228544	133145.4662	275.5616208	2658.227848	137.3406214	9.646582278	0.643703704
1079	Oak	Piaski	319a	116	34.84705882	182.1428571	18.12003603	1	10	16-30	328.0796509	3280.796509	3.280796509	0.4541	3936.837075	5.616508055	637.4843533	1145281.564	290.914138	3490.864371	171.1934294	11.99963809	0.514647378
1080	Oak	Piaski	319a	116	34.84705882	182.1428571	18.12003603	1	6	0-15	229.229229	2292.29229	2.29229229	0.4618	2832.626564	4.109197628	474.3667475	792532.5369	279.7871583	3457.379935	179.2615036	12.35717878	0.483232078
1081	Oak	Piaski	319a	116	34.84705882	182.1428571	18.12003603	1	4	16-30	125.1913215	1251.913215	1.251913215	0.4978	1263.093399	1.975527122	246.1173769	367158.7098	290.6821539	2932.780847	157.8006446	10.08930479	0.508665105
1082	Oak	Piaski	319a	116	34.84705882	182.1428571	18.12003603	1	5	0-15	442.4348911	4424.348911	4.424348911	0.4984	7903.676838	12.08002877	1477.857036	2265202.087	286.6010508	5119.854091	273.0351746	17.86404508	0.299375975
1083	Oak	Piaski	319a	116	34.84705882	182.1428571	18.12003603	1	3	16-30	23.80479547	238.0479547	0.238047955	0.5203	239.6088115	0.391643642	50.72208236	62826.21565	262.2032773	2639.225182	164.5230024	10.06556901	0.469318182
1084	Oak	Piaski	319a	116	34.84705882	182.1428571	18.12003603	1	9	16-30	46.86028745	468.6028745	0.468602875	0.521	290.5735529	0.475600216	61.67344105	59944.27915	206.2964043	1279.212792	101.4932349	6.200848708	0.759813084
1085	Oak	Piaski	319a	116	34.84705882	182.1428571	18.12003603	1	1	0-15	204.7904075	2047.904075	2.047904075	0.5223	1910.654732	3.135322119	409.2349827	482436.1697	252.497828	2355.755699	153.0990712	9.329805798	0.500422535
1086	Oak	Piaski	289a	120	43.77045455	157.1428571	24.47687402	22	3	16-30	55.67901314	556.7901314	0.556790131	0.4086	840.6735569	1.079175705	110.0899742	176374.5137	209.8014291	3167.701863	193.820911	15.09857143	0.505759162
1087	Oak	Piaski	289a	120	43.77045455	157.1428571	24.47687402	22	1	16-30	180.6397797	1806.397797	1.806397797	0.4209	2759.544113	3.649131049	383.8739415	685900.8865	248.5558695	3797.064454	202.0114869	15.27650287	0.470570571
1088	Oak	Piaski	289a	120	43.77045455	157.1428571	24.47687402	22	2	16-30	37.17698082	371.7698082	0.371769808	0.4366	676.6850299	0.928139177	101.4441647	179256.4502	264.9038212	4821.705426	249.6542636	18.20172093	0.366477273
1089	Oak	Piaski	289a	120	43.77045455	157.1428571	24.47687402	22	8	0-15	193.7237714	1937.237714	1.937237714	0.4392	2489.354497	3.434720737	376.9572939	720484.1245	289.4260843	3719.131211	177.2999107	12.85002083	0.513914373
1090	Oak	Piaski	289a	120	43.77045455	157.1428571	24.47687402	22	6	16-30	19.88536183	198.8536183	0.198853618	0.4392	476.1927425	0.657069994	72.04841245	125076.044	262.6584424	6289.855072	330.4289855	23.94689855	0.276
1091	Oak	Piaski	289a	120	43.77045455	157.1428571	24.47687402	22	1	0-15	106.9198441	1069.198441	1.069198441	0.4579	1147.336961	1.65042163	189.0550343	290499.199	253.1943176	2716.981132	154.3606469	10.73081402	0.56554878
1092	Oak	Piaski	289a	120	43.77045455	157.1428571	24.47687402	22	7	0-15	290.6721152	2906.721152	2.906721152	0.4585	3789.165496	5.317870267	594.2553058	1106087.228	291.9078697	3805.274638	182.9508229	13.03587547	0.48913676
1093	Oak	Piaski	289a	120	43.77045455	157.1428571	24.47687402	22	2	0-15	66.45745564	664.5745564	0.664574556	0.4587	891.3720074	1.284548264	147.5551487	260527.0594	292.2764651	3920.208153	193.2888118	13.41267129	0.450390625
1094	Oak	Piaski	289a	120	43.77045455	157.1428571	24.47687402	22	4	16-30	41.03877573	410.3877573	0.410387757	0.4593	466.7002201	0.673450921	77.23589814	84152.54574	180.3139191	2050.561798	164.1011236	11.37217697	0.531343284
1095	Oak	Piaski	289a	120	43.77045455	157.1428571	24.47687402	22	10	0-15	334.9386598	3349.386598	3.349386598	0.46615	5203.089077	6.881240123	725.0952229	1356239.316	260.6604069	4049.217002	205.4477715	15.53445362	0.461923688
1096	Oak	Piaski	289a	120	43.77045455	157.1428571	24.47687402	22	3	0-15	209.4591447	2094.591447	2.094591447	0.4666	2226.583562	3.263660515	380.4156177	512984.6966	230.3909476	2449.09191	155.8137039	10.63015685	0.550606061
1097	Oak	Piaski	289a	120	43.77045455	157.1428571	24.47687402	22	4	0-15	247.7889001	2477.889001	2.477889001	0.4674	2255.654232	3.311881076	386.755878	627109.3819	278.0166273	2530.821121	133.6573622	9.103128635	0.640685544
1098	Oak	Piaski	289a	120	43.77045455	157.1428571	24.47687402	22	5	16-30	93.37474253	933.7474253	0.933747425	0.4692	1226.595403	1.807913695	212.1105262	283006.1641	230.724951	3030.864198	193.6191358	13.13626543	0.440217391
1099	Oak	Piaski	289a	120	43.77045455	157.1428571	24.47687402	22	9	0-15	303.7561069	3037.561069	3.037561069	0.5259	4550.69416	7.51862649	988.5042188	1298600.586	285.3631864	4275.142315	247.5218216	14.98140797	0.30728863
1100	Oak	Piaski	289a	120	43.77045455	157.1428571	24.47687402	22	8	16-30	113.7788529	1137.788529	1.137788529	0.5495	1588.92514	2.743217366	376.9572939	318742.1767	200.6023876	2801.41844	241.1008105	13.9650304	0.301834862
1101	Oak	Piaski	289a	120	43.77045455	157.1428571	24.47687402	22	7	16-30	27.95478403	279.5478403	0.27954784	0.572	295.7304901	0.531388743	76.08312354	65708.15215	222.1893053	2350.515464	190.0886598	10.5788866	0.367424242
1102	Oak	Piaski	289a	120	43.77045455	157.1428571	24.47687402	22	10	16-30	122.2517462	1222.517462	1.222517462	0.5802	1485.544313	2.707642742	392.519751	293957.5228	197.8786631	2404.526167	221.4809052	12.15151815	0.311453744
1103	Oak	Piaski	289a	120	43.77045455	157.1428571	24.47687402	22	9	16-30	60.8088601	608.088601	0.608088601	0.5873	879.2430895	1.622380388	238.0479547	169457.8661	192.7315302	2786.729858	266.8	14.45912796	0.255447942
1104	Oak	Piaski	289a	120	43.77045455	157.1428571	24.47687402	22	5	0-15	169.6307823	1696.307823	1.696307823	0.5902	1562.674156	2.897573885	427.6793763	428255.7636	274.0531427	2524.634726	170.8165138	9.212208631	0.396630728
1105	Oak	Piaski	289a	120	43.77045455	157.1428571	24.47687402	22	6	0-15	122.943411	1229.43411	1.22943411	0.6143	1601.545139	3.090727033	474.3667475	403471.1097	251.9261554	3281.762775	251.3942804	13.02668542	0.259173755
1106	Oak	Piaski	294g	126	42.48264706	170	24.92123056	21	4	16-30	56.48595536	564.8595536	0.564859554	0.3062	1140.360369	1.097055239	84.15254574	320471.3386	281.026373	5673.469388	194.2173469	20.18838776	0.671232877
1107	Oak	Piaski	294g	126	42.48264706	170	24.92123056	21	8	16-30	121.9635526	1219.635526	1.219635526	0.3567	1943.437912	2.177919759	194.24252	520477.7315	267.812894	4267.485822	178.5713611	15.9345794	0.627893175
1108	Oak	Piaski	294g	126	42.48264706	170	24.92123056	21	4	0-15	251.8812499	2518.812499	2.518812499	0.3599	6701.763493	7.583833186	683.01895	2066348.469	308.3290646	8203.661327	301.087643	26.60683753	0.368776371
1109	Oak	Piaski	294g	126	42.48264706	170	24.92123056	21	10	16-30	189.4585054	1894.585054	1.894585054	0.3618	2755.270201	3.131806156	283.0061641	669185.6548	242.8747839	3532.096136	165.3030119	14.54286888	0.669450102
1110	Oak	Piaski	294g	126	42.48264706	170	24.92123056	21	10	0-15	170.0342534	1700.342534	1.700342534	0.362	3230.914799	3.610011643	327.9643735	768324.2703	237.8039404	4518.644068	212.3108475	19.00155254	0.518453427
1111	Oak	Piaski	294g	126	42.48264706	170	24.92123056	21	1	16-30	134.0100471	1340.100471	1.340100471	0.374	1924.943373	2.261628486	211.5341389	560824.8425	291.346151	4184.946237	168.7655914	14.36417204	0.633514986
1112	Oak	Piaski	294g	126	42.48264706	170	24.92123056	21	2	0-15	223.6382722	2236.382722	2.236382722	0.3811	3611.602472	4.324466756	412.1169192	902046.1238	249.763403	4033.505155	193.3688144	16.14930412	0.542657343
1113	Oak	Piaski	294g	126	42.48264706	170	24.92123056	21	1	0-15	227.1542348	2271.542348	2.271542348	0.385566667	5869.055608	7.261177339	726.8243847	1669217.62	284.4099172	7348.388734	319.6584623	25.8373154	0.312529738
1114	Oak	Piaski	294g	126	42.48264706	170	24.92123056	21	2	16-30	52.68179918	526.8179918	0.526817992	0.3895	662.6315548	0.810873181	78.96506004	208075.8151	314.0143472	3949.671772	153.9190372	12.57799781	0.667153285
1115	Oak	Piaski	294g	126	42.48264706	170	24.92123056	21	3	0-15	208.1334539	2081.334539	2.081334539	0.4029	2620.160984	3.316624744	334.3046337	635755.1914	242.6397444	3054.555525	159.3508723	12.58885073	0.622586207
1116	Oak	Piaski	294g	126	42.48264706	170	24.92123056	21	6	16-30	68.07134008	680.7134008	0.680713401	0.4056	919.8651372	1.171979824	118.7357837	264561.7705	287.6093025	3886.536833	172.169348	13.51325148	0.573300971
1117	Oak	Piaski	294g	126	42.48264706	170	24.92123056	21	5	0-15	315.2838529	3152.838529	3.152838529	0.42215	3944.79756	5.193128528	544.1096108	928559.9396	235.3884896	2945.155393	164.7127971	12.51189214	0.579449153
1118	Oak	Piaski	294g	126	42.48264706	170	24.92123056	21	6	0-15	238.9701744	2389.701744	2.389701744	0.4282	3758.34088	4.600112455	466.2973253	1122226.072	298.5961381	4696.092619	192.4973468	15.7272383	0.512484549
1119	Oak	Piaski	294g	126	42.48264706	170	24.92123056	21	7	0-15	301.5658351	3015.658351	3.015658351	0.4307	3982.425852	5.333749737	568.8942647	897435.0254	225.3488348	2975.917431	176.8685015	13.20582569	0.530091185
1120	Oak	Piaski	294g	126	42.48264706	170	24.92123056	21	7	16-30	134.7593506	1347.593506	1.347593506	0.4388	1192.132629	1.643533801	180.4092248	265714.5451	222.8900867	1971.770744	121.9606501	8.846381523	0.746964856
1121	Oak	Piaski	294g	126	42.48264706	170	24.92123056	21	5	16-30	96.60251141	966.0251141	0.966025114	0.4484	899.0748473	1.266570744	141.7912757	217298.0119	241.6906808	2249.403341	131.1115752	9.306951074	0.681300813
1122	Oak	Piaski	294g	126	42.48264706	170	24.92123056	21	8	0-15	142.6558566	1426.558566	1.426558566	0.4637	1171.76829	1.706936404	197.7008438	248422.9261	212.0068688	1741.414141	119.6541414	8.213951515	0.721574344
1123	Oak	Piaski	294g	126	42.48264706	170	24.92123056	21	9	0-15	287.501985	2875.01985	2.87501985	0.5116	1654.864423	2.659889055	340.0685067	305485.2688	184.5983662	1062.55012	92.51724138	5.756010425	0.845423729
1124	Oak	Piaski	294g	126	42.48264706	170	24.92123056	21	3	16-30	59.19497567	591.9497567	0.591949757	0.5168	359.2270442	0.583246308	75.50673624	49569.30776	137.9887972	837.3904576	98.52969815	6.068539435	0.783969466
1125	Oak	Piaski	294g	126	42.48264706	170	24.92123056	21	9	16-30	150.6100014	1506.100014	1.506100014	0.537	794.1596782	1.339702764	179.8328375	138332.9519	174.1878311	918.4845006	88.95177956	5.272954458	0.8375
1126	Oak	Piaski	319c	136	42.7260479	198.8095238	30.12020259	20	1	16-30	53.83457378	538.3457378	0.538345738	0.3516	859.5381369	0.949355993	83.57615844	252457.6372	293.7131308	4689.507495	176.3468951	15.9662848	0.644137931
1127	Oak	Piaski	319c	136	42.7260479	198.8095238	30.12020259	20	8	16-30	98.5045895	985.045895	0.985045895	0.3797	1318.876162	1.573081982	149.2843106	323353.2751	245.173341	3282.621416	159.6963136	13.38898186	0.65984556
1128	Oak	Piaski	319c	136	42.7260479	198.8095238	30.12020259	20	4	16-30	83.86435209	838.6435209	0.838643521	0.3814	952.4857764	1.141218034	108.9371996	199430.0056	209.3784606	2378.006873	136.0790378	11.35745704	0.76984127
1129	Oak	Piaski	319c	136	42.7260479	198.8095238	30.12020259	20	1	0-15	574.0817504	5740.817504	5.740817504	0.38286	9352.777336	11.23489513	1088.219222	2824874.155	302.035861	4920.682731	195.702008	16.29171687	0.527542373
1130	Oak	Piaski	319c	136	42.7260479	198.8095238	30.12020259	20	8	0-15	427.737015	4277.37015	4.27737015	0.3859	4479.806015	5.43154537	523.9360553	1142976.015	255.1396224	2672.146611	126.9832907	10.4732718	0.816391639
1131	Oak	Piaski	319c	136	42.7260479	198.8095238	30.12020259	20	7	16-30	66.5727331	665.727331	0.665727331	0.4018	661.2816558	0.83475867	83.57615844	215568.85	325.9864358	3238.095238	125.3904762	9.933220779	0.796551724
1132	Oak	Piaski	319c	136	42.7260479	198.8095238	30.12020259	20	2	16-30	83.23032606	832.3032606	0.832303261	0.402	946.0809607	1.194948858	119.8885583	190207.8089	201.0481309	2285.31856	143.5713296	11.36702216	0.694230769
1133	Oak	Piaski	319c	136	42.7260479	198.8095238	30.12020259	20	2	0-15	377.3031263	3773.031263	3.773031263	0.42035	5602.508184	7.45091251	788.4978258	1592558.109	284.2580602	4220.898258	197.4781546	14.84882524	0.478508772
1134	Oak	Piaski	319c	136	42.7260479	198.8095238	30.12020259	20	5	16-30	114.0670466	1140.670466	1.140670466	0.4218	1305.375442	1.729940022	182.714774	408658.5954	313.0582836	3582.617484	151.6599293	11.44393128	0.624290221
1135	Oak	Piaski	319c	136	42.7260479	198.8095238	30.12020259	20	6	0-15	569.8164843	5698.164843	5.698164843	0.43645	5910.895562	7.919872745	854.205978	1436357.151	243.0016121	2520.736395	138.9898847	10.37333198	0.667071525
1136	Oak	Piaski	319c	136	42.7260479	198.8095238	30.12020259	20	5	0-15	402.1454189	4021.454189	4.021454189	0.4377	5442.878874	7.511277552	825.386613	1431169.665	262.943508	3558.836176	186.7801347	13.5346037	0.48722067
1137	Oak	Piaski	319c	136	42.7260479	198.8095238	30.12020259	20	9	0-15	602.324728	6023.24728	6.02324728	0.44775	4112.18389	6.318057856	804.6366702	932594.6507	226.7881679	1548.325359	104.8945455	6.82718756	0.748567335
1138	Oak	Piaski	319c	136	42.7260479	198.8095238	30.12020259	20	3	16-30	150.264169	1502.64169	1.50264169	0.4685	937.8495737	1.380315013	161.3884439	171763.4153	183.1460184	1143.076333	91.85922516	6.241338703	0.931071429
1139	Oak	Piaski	319c	136	42.7260479	198.8095238	30.12020259	20	3	0-15	868.6156604	8686.156604	8.686156604	0.47085	7792.997796	11.52884113	1357.39209	1844439.359	236.6790556	2123.424021	132.7266092	8.971744526	0.639915074
1140	Oak	Piaski	319c	136	42.7260479	198.8095238	30.12020259	20	4	0-15	600.42265	6004.2265	6.0042265	0.4748	5690.344421	8.437612637	1000.031965	1396586.427	245.4309131	2326.005568	140.5278871	9.477231449	0.600403458
1141	Oak	Piaski	319c	136	42.7260479	198.8095238	30.12020259	20	10	16-30	157.1231779	1571.231779	1.571231779	0.4789	1340.558123	2.016842564	241.5062785	345255.9924	257.5464551	2197.358767	128.3606016	8.531892883	0.650596659
1142	Oak	Piaski	319c	136	42.7260479	198.8095238	30.12020259	20	10	0-15	598.4052944	5984.052944	5.984052944	0.4859	4864.549725	7.408282906	899.1641873	1304364.459	268.1367305	2179.734155	123.8004238	8.129188981	0.665512821
1143	Oak	Piaski	319c	136	42.7260479	198.8095238	30.12020259	20	6	16-30	104.9601273	1049.601273	1.049601273	0.4982	848.7302986	1.328434393	165.423155	194242.52	228.8624788	1850.631521	126.5656233	8.086216365	0.634494774
1144	Oak	Piaski	319c	136	42.7260479	198.8095238	30.12020259	20	9	16-30	79.13797623	791.3797623	0.791379762	0.5128	539.4201237	0.869030659	111.2427488	120464.9456	223.3230469	1522.21413	109.8120903	6.816198106	0.711398964
1145	Oak	Piaski	319c	136	42.7260479	198.8095238	30.12020259	20	7	0-15	399.1482049	3991.482049	3.991482049	0.55595	4118.81465	6.393385913	825.9630003	1028851.33	249.7930636	2577.617329	160.1757401	10.31901083	0.483251919
1146	Oak	Piaski	291j	140	43.4459854	182.6666667	27.72910158	19	9	0-15	80.29075083	802.9075083	0.802907508	0.3425	1292.562929	1.39074186	119.312171	474366.7475	366.9970234	5908.111989	173.2132089	16.09852836	0.67294686
1147	Oak	Piaski	291j	140	43.4459854	182.6666667	27.72910158	19	3	0-15	72.04841245	720.4841245	0.720484124	0.3442	1282.453096	1.386793607	119.312171	313554.691	244.4960303	4352	192.4808	17.79988	0.603864734
1148	Oak	Piaski	291j	140	43.4459854	182.6666667	27.72910158	19	6	0-15	155.1058223	1551.058223	1.551058223	0.34645	4800.061209	5.219895954	451.8876429	1274392.319	265.4950143	8216.276477	336.5377183	30.94700855	0.343239796
1149	Oak	Piaski	291j	140	43.4459854	182.6666667	27.72910158	19	4	0-15	133.7218535	1337.218535	1.337218535	0.3816	1879.698699	2.253363092	214.9924627	534311.0267	284.2535493	3995.689655	168.5112069	14.05678017	0.621983914
1150	Oak	Piaski	291j	140	43.4459854	182.6666667	27.72910158	19	1	0-15	140.23503	1402.3503	1.4023503	0.4052	1632.085597	2.077807048	210.3813643	429984.9255	263.4573372	3066.173448	148.1660501	11.63821619	0.666575342
1151	Oak	Piaski	291j	140	43.4459854	182.6666667	27.72910158	19	5	0-15	186.6918463	1866.918463	1.866918463	0.4076	2571.36634	3.292739254	335.4574083	789650.6004	307.0937766	4229.700525	176.3729546	13.77331893	0.55652921
1152	Oak	Piaski	291j	140	43.4459854	182.6666667	27.72910158	19	2	0-15	300.1825056	3001.825056	3.001825056	0.4109	3556.142486	4.590786508	471.484811	1070351.215	300.9865942	3565.668203	152.9331797	11.84660138	0.636674817
1153	Oak	Piaski	291j	140	43.4459854	182.6666667	27.72910158	19	9	16-30	90.66572222	906.6572222	0.906657222	0.412	1038.083901	1.343587615	138.3329519	279547.8403	269.2921448	3083.280356	148.1913541	11.44957406	0.655416667
1154	Oak	Piaski	291j	140	43.4459854	182.6666667	27.72910158	19	5	16-30	109.8017806	1098.017806	1.098017806	0.4231	978.8428148	1.301004121	137.7565646	252457.6372	257.9143795	2299.212598	118.4866142	8.914635171	0.79707113
1155	Oak	Piaski	291j	140	43.4459854	182.6666667	27.72910158	19	7	0-15	379.6663142	3796.663142	3.796663142	0.43045	3566.262118	4.731102232	501.4569506	1074385.926	301.2638698	2829.816305	124.6121148	9.393148626	0.757126437
1156	Oak	Piaski	291j	140	43.4459854	182.6666667	27.72910158	19	6	16-30	112.5108009	1125.108009	1.125108009	0.443	958.647933	1.334180974	147.5551487	209804.977	218.8550873	1864.754098	118.5824795	8.520496926	0.7625
1157	Oak	Piaski	291j	140	43.4459854	182.6666667	27.72910158	19	10	0-15	145.9412642	1459.412642	1.459412642	0.4434	1854.917503	2.584030722	286.4644879	526817.9918	284.0115481	3609.794629	177.0596367	12.71002765	0.50945674
1158	Oak	Piaski	291j	140	43.4459854	182.6666667	27.72910158	19	8	16-30	64.61301628	646.1301628	0.646130163	0.4618	474.1569426	0.687860603	79.54144734	160235.6693	337.9380431	2479.928635	106.4585192	7.338412132	0.812318841
1159	Oak	Piaski	291j	140	43.4459854	182.6666667	27.72910158	19	2	16-30	214.1855205	2141.855205	2.141855205	0.4642	1404.715217	2.048711018	238.0479547	346985.1543	247.0145907	1620.021529	95.65123789	6.558404198	0.899757869
1160	Oak	Piaski	291j	140	43.4459854	182.6666667	27.72910158	19	7	16-30	92.79835523	927.9835523	0.927983552	0.4644	689.0790861	1.005305909	116.4302345	201159.1675	291.924645	2167.701863	108.3322981	7.425552795	0.797029703
1161	Oak	Piaski	291j	140	43.4459854	182.6666667	27.72910158	19	10	16-30	88.59072794	885.9072794	0.885907279	0.5059	596.3671889	0.947793984	119.8885583	145249.5995	243.5573288	1639.55758	106.9856864	6.731711126	0.738942308
1162	Oak	Piaski	291j	140	43.4459854	182.6666667	27.72910158	19	1	16-30	173.8960483	1738.960483	1.738960483	0.5102	1041.20331	1.668969773	212.6869135	189631.4216	182.127179	1090.487239	95.97514087	5.987504143	0.817615176
1163	Oak	Piaski	291j	140	43.4459854	182.6666667	27.72910158	19	8	0-15	117.3524542	1173.524542	1.173524542	0.5376	630.7936495	1.065319354	142.9440503	163693.9931	259.5048209	1394.891945	90.77946955	5.375206287	0.820967742
1164	Oak	Piaski	291j	140	43.4459854	182.6666667	27.72910158	19	4	16-30	234.993102	2349.93102	2.34993102	0.545	1151.468506	1.971365606	268.5964816	252457.6372	219.2484084	1074.319352	83.89036056	4.900009811	0.874892704
1165	Oak	Piaski	291j	140	43.4459854	182.6666667	27.72910158	19	3	16-30	187.8446209	1878.446209	1.878446209	0.5578	930.0066717	1.629838839	227.096596	179832.8375	193.3672552	957.34888	86.76526542	4.95093587	0.82715736
